# Supplementary material for: Analysis of intestinal epithelial cell responses to Cryptosporidium highlights the temporal effects of IFN-γ on parasite restriction
Source: PLoS Pathog. 2024 May 8;20(5):e1011820. doi: 10.1371/journal.ppat.1011820 (PMC11078546; doi:10.1371/journal.ppat.1011820)
Supplement: S1 Table — (XLSX) [file ppat.1011820.s010.xlsx]

## Sheet: Marker Genes
Cluster 1					Cluster 2					Cluster 3					Cluster 4					Cluster 5					Culuster 6					Cluster 7					Cluster 8					Cluster 9					Cluster 10
Gene	Average log2(Fold Change)	p value	adjusted p value		Gene	Average log2(Fold Change)	p value	adjusted p value		Gene	Average log2(Fold Change)	p value	adjusted p value		Gene	Average log2(Fold Change)	p value	adjusted p value		Gene	Average log2(Fold Change)	p value	adjusted p value		Gene	Average log2(Fold Change)	p value	adjusted p value		Gene	Average log2(Fold Change)	p value	adjusted p value		Gene	Average log2(Fold Change)	p value	adjusted p value		Gene	Average log2(Fold Change)	p value	adjusted p value		Gene	Average log2(Fold Change)	p value	adjusted p value
Oat	2.54769	0	0		Krt19	1.94819	0	0		Upp1	2.00492	0	0		Apoa1	1.0943	1.33613e-141	4.31384e-137		Slc10a2	1.7871	4.11315e-235	1.32797e-230		Gm42418	1.29078	0	0		Pck1	1.95185	0	0		Ly6m	2.42223	0	0		Ada	3.52797	0	0		Fcgbp	6.8342	0	0
Txn1	2.41809	0	0		Fabp6	1.86001	0	0		Reg3g	1.89717	0	0		Ubd	1.8072	4.04748e-107	1.30677e-102		Tmigd1	1.6492	7.22584e-234	2.33294e-229		Lars2	1.49583	1.83052e-284	5.91002e-280		Lct	1.88273	0	0		Clca4a	2.28913	0	0		Slc28a2	3.29637	0	0		Muc2	6.18821	0	0
Plac8	2.3897	0	0		Pigr	1.82669	0	0		Ubd	1.83092	0	0		Cd74	1.07759	9.49382e-100	3.06517e-95		Cyp2c55	1.64929	1.2087e-233	3.90242e-229		AY036118	1.00394	9.27302e-224	2.99389e-219		Plb1	1.82653	0	0		Ada	2.16007	0	0		Apoa4	3.21662	0	0		Zg16	5.84522	0	0
Prdx1	2.37081	0	0		Mlxipl	1.76144	0	0		Slc10a2	1.73823	0	0		Dgat1	1.18885	4.6758e-95	1.50963e-90		Phgr1	1.27197	2.07345e-188	6.69435e-184		mt-Co1	1.00337	3.00767e-114	9.71055e-110		Cyp3a11	1.80596	0	0		Duox2	2.04929	0	0		Ly6m	3.03549	0	0		Tff3	5.62385	0	0
Gpx2	2.32235	0	0		Apol10a	1.73987	0	0		Slc13a1	1.70523	0	0		Enpp7	1.39111	1.27075e-93	4.10274e-89		Naaladl1	1.29767	2.46634e-165	7.96283e-161		Myo15b	0.611125	3.54482e-94	1.14448e-89		Apoc3	1.6958	0	0		Marcksl1	2.00724	0	0		Slc23a4	2.58625	0	0		Clca1	5.44438	0	0
Pycard	2.31822	0	0		Nlrp6	1.68176	0	0		Fabp6	1.55828	0	0		Fam151a	1.46833	2.44849e-92	7.9052e-88		Neu1	1.34232	3.3153e-117	1.07038e-112		Naip5	1.0137	4.46852e-91	1.44271e-86		Asah2	1.69022	0	0		Slc23a4	1.55675	5.45923e-305	1.76257e-300		Clca4a	2.53023	0	0		Ido1	4.30068	0	0
Cox5a	2.27281	0	0		Tgfbi	1.53694	0	0		Tmigd1	1.53604	0	0		Myo15b	0.924164	5.16801e-85	1.66855e-80		Clec2h	0.866335	3.78602e-108	1.22235e-103		mt-Co3	0.896836	2.4609e-82	7.94526e-78		Enpp7	1.60764	0	0		Duoxa2	1.80247	3.85276e-303	1.2439e-298		Enpp3	2.42893	0	0		Spink4	3.89472	0	0
Krt19	2.26888	0	0		Slc51a	1.43382	0	0		Reg3b	1.45449	0	0		Apol10a	1.46814	7.68129e-85	2.47998e-80		Slc13a1	1.07022	2.68361e-90	8.66431e-86		Naip6	0.964433	3.64698e-68	1.17746e-63		Rbp2	1.58004	0	0		Muc3	1.73381	1.79208e-290	5.78592e-286		Apoc3	1.79865	0	0		Agr2	3.73484	0	0
Lgals2	2.26409	0	0		Rrbp1	1.39478	0	0		Slc25a48	1.36742	0	0		Upp1	1.20181	5.82237e-84	1.87981e-79		Abcb1a	1.15061	1.86221e-82	6.01234e-78		mt-Co2	0.767609	9.44726e-67	3.05014e-62		Slc7a15	1.43263	0	0		Slc28a2	2.04766	9.72937e-289	3.14122e-284		Cldn4	1.67281	0	0		S100a6	3.61244	0	0
Ndufa4	2.23544	0	0		Slc26a3	1.38969	0	0		Enpep	1.36239	0	0		Vil1	0.999306	2.11428e-81	6.82615e-77		Gls	1.28342	3.74381e-81	1.20873e-76		Clec2h	0.541362	2.71506e-66	8.76583e-62		Dnase1	1.40257	0	0		Dstn	1.62066	3.65966e-269	1.18156e-264		Krt20	1.4587	0	0		Sytl2	3.35313	0	0
Atp5g1	2.22493	0	0		Maoa	1.37384	1.11678e-295	3.60562e-291		Cd74	1.33369	0	0		Anpep	0.913293	7.67021e-79	2.4764e-74		Gm42418	0.61494	1.72681e-76	5.57519e-72		Gm20594	1.22826	1.25025e-61	4.03656e-57		Fam151a	1.3808	0	0		Cldn4	1.73671	1.08717e-253	3.51004e-249		Apoa1	1.42163	0	0		Fer1l6	3.33347	0	0
Cox6c	2.14329	0	0		Sis	1.33902	2.54022e-292	8.20134e-288		H2-Ab1	1.24666	0	0		Slc5a12	1.49183	2.27171e-78	7.33446e-74		Cdhr5	0.66882	3.28863e-69	1.06177e-64		Cubn	0.958346	2.65432e-54	8.56974e-50		Guca2b	1.37631	0	0		Apob	1.35973	1.67225e-252	5.39903e-248		Apob	1.3934	0	0		Lgals2	3.22095	0	0
Dbi	2.08804	0	0		Gna11	1.29687	5.93786e-284	1.9171e-279		Anpep	1.09922	0	0		Slc6a19	1.10445	1.88702e-76	6.09242e-72		Anpep	0.641297	4.32378e-68	1.39597e-63		mt-Atp6	0.683112	4.19258e-54	1.35361e-49		Fabp2	1.32895	0	0		H2-K1	1.1152	3.48489e-235	1.12513e-230		Selenop	1.38941	0	0		Krt18	2.97794	0	0
Cox7b	2.00348	0	0		Areg	1.70073	3.199e-278	1.03283e-273		Phgr1	1.06551	0	0		Asah2	1.29778	3.48166e-74	1.12409e-69		Slc51a	0.814489	2.53803e-67	8.1943e-63		Anpep	0.349608	4.35826e-44	1.40711e-39		Fabp1	1.18823	0	0		Mxd1	1.41022	1.59782e-228	5.15871e-224		Epcam	1.33532	0	0		Ccl6	2.95727	0	0
Mgst1	1.99431	0	0		Prpsap1	1.48768	2.80702e-272	9.06275e-268		H2-Aa	1.26256	1.3667e-303	4.41253e-299		Selenop	0.757587	8.76554e-74	2.83004e-69		Pmp22	0.896563	4.84013e-65	1.56268e-60		mt-Nd4	0.747244	1.69943e-38	5.48679e-34		Apoa1	1.10046	0	0		Itgb6	1.36328	4.02119e-227	1.29828e-222		Mxd1	1.30333	0	0		Myo5c	2.83745	0	0
Uqcrb	1.96386	0	0		Baiap2l2	1.28781	1.00321e-263	3.23897e-259		Cdhr5	0.96666	7.26328e-295	2.34502e-290		Slc9a3r1	0.913714	2.99931e-70	9.68357e-66		Epcam	0.551804	5.53196e-61	1.78605e-56		Slc6a19	0.578	1.46093e-34	4.71675e-30		Apoa4	1.00914	0	0		Epcam	1.14237	5.98933e-222	1.93371e-217		Myo15b	1.13444	0	0		Lypd8	2.66238	0	0
Cox7a2	1.90985	0	0		Chka	1.4177	4.11488e-261	1.32853e-256		Slc5a1	1.20231	5.89822e-290	1.9043e-285		Cdhr5	0.805091	3.26742e-64	1.05492e-59		Rnf152	1.07651	1.56029e-58	5.03756e-54		Apob	0.296721	2.46496e-32	7.95836e-28		Crip1	0.874369	0	0		Lmo7	1.51877	5.98973e-216	1.93384e-211		Fabp2	1.09654	0	0		Qsox1	2.58641	0	0
Cox8a	1.90141	0	0		St3gal4	1.10991	1.25856e-256	4.0634e-252		Sis	1.36802	1.01191e-281	3.26705e-277		Plb1	1.09226	5.64595e-64	1.82285e-59		Clca4a	0.661731	7.87899e-55	2.54381e-50		Gm26917	0.842851	1.72684e-31	5.57527e-27		Lap3	1.2581	9.99418e-302	3.22672e-297		Ceacam1	1.45577	2.00257e-210	6.4655e-206		Dnpep	1.92681	1.67823e-298	5.41832e-294		Hepacam2	2.51903	0	0
Ndufc1	1.88574	0	0		Fgf15	1.61019	3.91631e-228	1.26442e-223		Gbp6	1.51399	3.03051e-271	9.78431e-267		Creb3l3	1.22155	2.63186e-63	8.49723e-59		Cyp3a25	1.06538	5.03591e-53	1.62589e-48		mt-Nd1	0.546182	3.18166e-30	1.02723e-25		Selenop	0.880037	1.24308e-288	4.01342e-284		Selenop	1.11272	4.28892e-210	1.38472e-205		Pmp22	1.39078	4.548e-286	1.46837e-281		Txndc5	2.42675	0	0
Rps27l	1.85595	0	0		Aldh1b1	1.18891	9.30715e-228	3.00491e-223		Mgam	1.28039	1.60983e-266	5.1975e-262		Slc15a1	1.04329	1.29516e-62	4.18156e-58		Mep1a	0.73536	9.38038e-53	3.02855e-48		Chd3	0.844007	8.33614e-29	2.69141e-24		Gda	1.14217	1.57719e-281	5.09212e-277		Serpinb1a	1.55505	3.45925e-198	1.11685e-193		Npc1l1	1.32693	4.90349e-283	1.58314e-278		Muc3a	2.40992	0	0
Atpif1	1.83775	0	0		Ccl25	1.11726	2.09673e-216	6.76949e-212		H2-K1	0.810743	1.17945e-264	3.80796e-260		Xdh	1.24109	1.49067e-62	4.81278e-58		Vegfa	0.859881	2.14741e-51	6.93312e-47		Maf	0.593087	1.54332e-28	4.98276e-24		Slc15a1	1.08478	2.51077e-280	8.10626e-276		Ifit1bl1	1.86413	6.84953e-194	2.21144e-189		Sfn	1.7997	2.0273e-279	6.54536e-275		Cldn4	2.37958	0	0
Mt1	1.82747	0	0		Gm26917	1.54094	3.23572e-216	1.04469e-211		2200002D01Rik	0.893801	1.5806e-254	5.10312e-250		Ggt1	1.01246	9.43645e-62	3.04665e-57		Tcim	0.874161	1.01617e-49	3.28079e-45		mt-Nd5	0.85063	4.32818e-28	1.3974e-23		Apoc2	1.53012	2.9743e-279	9.60281e-275		Muc13	1.25238	3.43546e-191	1.10917e-186		Cldn7	1.07462	2.06599e-279	6.67026e-275		Ano7	2.34378	0	0
Chchd10	1.75053	0	0		Slc16a5	1.19034	1.54688e-215	4.99424e-211		Slc51a	1.11111	8.09783e-249	2.61447e-244		Aqp1	1.35599	1.26179e-61	4.07383e-57		Rfk	0.67125	2.25579e-48	7.28304e-44		Abcc2	0.907722	1.68726e-22	5.44748e-18		Pepd	1.21353	2.12986e-277	6.87646e-273		Cdhr2	1.10382	2.75527e-189	8.89565e-185		Muc3	1.29671	1.87268e-274	6.04612e-270		Stard10	2.2288	0	0
Ndufab1	1.74752	0	0		Ext1	1.09344	8.03897e-209	2.59546e-204		Crip1	0.727484	6.43605e-244	2.07794e-239		Rrbp1	0.86965	2.07313e-61	6.69332e-57		Ceacam1	0.728894	3.2903e-45	1.06231e-40		Pls1	0.346445	1.29012e-21	4.1653e-17		Anpep	0.868247	1.85647e-269	5.99381e-265		Slc25a22	1.42098	4.92083e-186	1.58874e-181		Prap1	1.15246	1.10067e-259	3.55362e-255		Bcas1	2.2131	0	0
Glod5	1.58295	0	0		Slc25a37	1.15587	1.3203e-208	4.26271e-204		Neu1	1.22259	1.08029e-235	3.48782e-231		Gda	1.19794	1.62364e-60	5.2421e-56		Naip5	0.670471	3.95972e-45	1.27843e-40		mt-Cytb	0.428159	8.36868e-21	2.70191e-16		Ace	1.29086	2.71579e-264	8.76819e-260		Tmcc3	1.46224	8.7485e-172	2.82454e-167		Malat1	0.888594	7.18035e-259	2.31825e-254		Gm609	2.17038	0	0
Tm4sf20	1.57188	0	0		Tubal3	1.0729	1.59556e-207	5.15143e-203		Dpep1	1.0301	5.72195e-222	1.84739e-217		H2-Q2	1.03885	2.5306e-58	8.1703e-54		Aspa	0.777259	9.60631e-45	3.10149e-40		Plec	0.523053	1.58908e-20	5.13051e-16		Clec2h	0.850173	6.62727e-264	2.13968e-259		AA467197	1.54948	6.38035e-171	2.05996e-166		Nt5e	2.4939	8.98623e-251	2.90129e-246		Clmn	2.1654	0	0
Tstd1	1.56009	0	0		Gm9926	1.21233	9.01626e-201	2.91099e-196		Pls1	0.838729	2.12838e-218	6.87169e-214		Lap3	1.19339	3.35495e-58	1.08318e-53		Ptprd	0.914123	6.61889e-44	2.13697e-39		4932438A13Rik	0.675855	1.59957e-20	5.16438e-16		Pls1	0.904446	4.70448e-257	1.51889e-252		Prap1	1.17143	8.59619e-171	2.77537e-166		Alpi	1.32509	8.02402e-238	2.59063e-233		Wars	2.12773	0	0
Cps1	1.54405	0	0		Atp1a1	1.16011	7.98387e-198	2.57767e-193		Atp1b1	1.03285	2.82032e-218	9.1057e-214		Pls1	0.801805	2.47626e-57	7.99485e-53		Dpep1	0.675317	1.29422e-43	4.17853e-39		Plb1	0.617252	1.85756e-20	5.99732e-16		Clca4b	0.996477	3.08494e-255	9.96003e-251		Irf7	1.4032	1.38162e-169	4.4607e-165		Krt8	0.960334	1.85429e-232	5.98677e-228		Tm4sf4	2.07523	0	0
Otc	1.52233	0	0		Slc6a20a	1.1433	2.50225e-194	8.07878e-190		Ggt1	0.938649	2.61174e-212	8.43226e-208		H2-Ab1	0.978723	2.3744e-55	7.66599e-51		Muc3	0.580676	5.13477e-43	1.65781e-38		Vil1	0.348423	2.07062e-19	6.68521e-15		Ano6	1.20743	1.88589e-252	6.0888e-248		Oasl1	1.47835	1.54482e-169	4.9876e-165		Jun	1.09522	2.67661e-223	8.64171e-219		Klk1	2.06448	0	0
Gmds	1.33942	0	0		Hkdc1	1.09992	9.497e-193	3.0662e-188		Guca2a	0.997234	2.17505e-208	7.02238e-204		Slc27a4	1.04923	1.40399e-54	4.53292e-50		Cdhr2	0.55829	6.97708e-43	2.25262e-38		Gls	0.66247	1.22194e-17	3.94516e-13		Creb3l3	1.07552	3.03135e-252	9.78703e-248		Cdhr5	1.01898	7.26903e-168	2.34688e-163		Creb3l3	1.39206	5.60092e-221	1.80831e-216		P2rx4	2.05273	0	0
Ppa1	1.30637	0	0		Sema4g	1.12514	8.19293e-187	2.64517e-182		B2m	0.842989	3.10333e-208	1.00194e-203		Cdhr2	0.785184	6.68405e-53	2.15801e-48		Clca4b	0.580871	4.14693e-41	1.33888e-36		mt-Nd2	0.562795	1.30672e-17	4.21889e-13		Maf	1.08194	1.72705e-251	5.57596e-247		Eps8l3	1.42664	1.11541e-163	3.60122e-159		Abhd2	1.53665	1.71419e-217	5.53445e-213		Mcf2l	2.04707	0	0
Reg3a	1.29536	0	0		Il17rc	0.98099	1.2009e-167	3.87722e-163		Abcg2	1.05895	4.03646e-194	1.30321e-189		Ace	1.26633	1.62816e-52	5.25667e-48		Spint2	0.682335	3.63113e-40	1.17235e-35		Golga4	0.696222	1.74524e-17	5.63468e-13		Dgat1	0.921698	7.92157e-245	2.55756e-240		Prdm1	1.33237	2.24481e-151	7.24761e-147		Clca4b	1.0926	6.48658e-209	2.09426e-204		Gm1123	2.04332	0	0
Bcl2l15	1.27958	0	0		Rnd3	1.09544	1.437e-162	4.6395e-158		Gbp8	1.33577	6.19108e-191	1.99885e-186		Npc1l1	0.87023	5.91473e-51	1.90963e-46		Naip6	0.67601	3.73786e-39	1.20681e-34		Eps8l2	0.588748	5.23946e-17	1.69161e-12		Spink1	1.11194	4.43797e-241	1.43284e-236		Apoa1	0.893082	1.23204e-149	3.97777e-145		Cdhr2	0.960003	8.98487e-207	2.90085e-202		Gcnt3	2.03601	0	0
Atp5md	1.84669	7.23056e-302	2.33446e-297		Reep6	0.849459	1.67261e-155	5.40018e-151		Mep1b	0.997631	3.36681e-177	1.08701e-172		Rbp2	1.0106	7.46808e-51	2.41115e-46		Atp2b1	1.03037	6.73487e-39	2.17442e-34		Ggt1	0.396588	3.39424e-15	1.09587e-10		Anxa4	1.02757	8.47617e-240	2.73662e-235		Nckap5	1.33226	2.97494e-149	9.60488e-145		Slc25a22	1.4178	1.49345e-206	4.82177e-202		Atoh1	1.99715	0	0
Cox7c	1.83701	1.59105e-296	5.13688e-292		Chdh	0.956174	7.07633e-154	2.28466e-149		Ceacam1	0.888787	1.25401e-175	4.04869e-171		Plec	0.929514	3.78139e-50	1.22086e-45		Sgk1	0.813795	1.81924e-38	5.8736e-34		Abcg5	0.786846	7.34244e-15	2.37058e-10		Vil1	0.836344	3.82669e-239	1.23549e-234		Tmigd1	1.19441	3.73187e-144	1.20487e-139		Lama3	1.46503	1.47508e-196	4.76244e-192		Thbs1	1.98025	0	0
Gsr	1.30394	1.87677e-287	6.05934e-283		Xist	0.886978	9.13231e-151	2.94846e-146		Smim24	0.957892	9.0568e-175	2.92408e-170		Epb41l3	1.17368	5.08776e-47	1.64264e-42		Enpep	0.600312	2.47395e-38	7.9874e-34		Xdh	0.557102	1.61005e-14	5.19821e-10		Epb41l3	1.17465	2.92999e-236	9.45975e-232		Sfn	1.31503	1.63808e-140	5.28872e-136		Apol9a	1.41718	9.07102e-196	2.92867e-191		Ccn1	1.96171	0	0
Atp5g3	1.70786	3.93723e-281	1.27117e-276		Trim2	0.976692	1.17922e-149	3.80723e-145		Pigr	0.903715	1.01744e-162	3.28492e-158		Ces2a	0.93011	3.91829e-45	1.26506e-40		Erbin	0.737979	2.96768e-37	9.58145e-33		Defa30	0.305166	1.27846e-13	4.12763e-09		Aqp1	1.17281	4.79023e-234	1.54657e-229		Insig2	1.31451	1.12985e-139	3.64782e-135		Slc6a8	1.26036	5.47976e-187	1.76919e-182		Smim6	1.9455	0	0
Chchd2	1.7515	8.84892e-279	2.85696e-274		Aspa	0.981576	1.22094e-149	3.94193e-145		Naaladl1	0.766398	7.24621e-157	2.33951e-152		Clca4b	0.797517	2.03065e-44	6.55617e-40		Zfp773	0.883269	5.28457e-36	1.70618e-31		Dgat1	0.411193	5.25005e-13	1.69503e-08		Npc1l1	0.857968	1.79077e-211	5.78169e-207		B2m	0.966856	5.15791e-138	1.66528e-133		Cystm1	1.25001	2.18101e-185	7.04162e-181		Atp2a3	1.92355	0	0
Aldh1b1	1.32882	1.47063e-271	4.74809e-267		Cd74	0.740791	4.10559e-148	1.32553e-143		Ezr	0.758354	5.76864e-155	1.86246e-150		Ezr	0.777688	1.72012e-43	5.55357e-39		Ipmk	0.651017	2.4917e-35	8.04469e-31		Defa22	0.253604	1.44966e-12	4.68036e-08		Slc43a2	1.14186	2.96908e-203	9.58598e-199		Emp1	1.25393	1.21067e-136	3.90876e-132		Lpin2	1.44856	3.6602e-181	1.18173e-176		Rab27b	1.86477	0	0
Ndufc2	1.51983	1.06658e-269	3.44357e-265		Dst	0.983103	1.26515e-147	4.08465e-143		Nos2	1.05713	3.43096e-152	1.10772e-147		St3gal4	0.785141	3.65462e-41	1.17993e-36		Ace2	0.623498	4.91462e-35	1.58673e-30		Npc1l1	0.394864	2.58146e-12	8.33449e-08		Alpi	0.898247	1.09534e-194	3.53641e-190		Noct	1.36395	4.37847e-136	1.41363e-131		Neat1	0.918656	6.62379e-181	2.13856e-176		Rasef	1.82876	0	0
Atp5c1	1.61376	1.78916e-269	5.77649e-265		Ncln	0.928618	1.28921e-146	4.16234e-142		Dpp4	0.864879	3.90963e-152	1.26226e-147		Myo1a	0.838279	3.49703e-40	1.12905e-35		Eps8	0.637055	7.09545e-35	2.29084e-30		Prpf38b	0.260504	9.15702e-12	2.95644e-07		2010106E10Rik	0.98734	5.1624e-194	1.66673e-189		S100a10	1.1067	2.93419e-134	9.47334e-130		S100a6	1.03302	1.13552e-176	3.66613e-172		Krt19	1.74785	0	0
Uqcrh	1.60147	3.48064e-265	1.12376e-260		Slc4a4	0.937484	1.0578e-140	3.41522e-136		Clic5	0.959041	7.61498e-151	2.45857e-146		Cobl	1.05262	1.63024e-39	5.2634e-35		Rsrp1	0.644838	7.38608e-35	2.38467e-30		Dpp4	0.565029	1.0826e-11	3.49529e-07		H2-Q2	0.91006	1.03979e-192	3.35706e-188		Lpin2	1.317	4.93903e-133	1.59461e-128		Ces2a	1.14892	3.03973e-174	9.81407e-170		Tpsg1	1.70087	0	0
Atp5j	1.65076	3.08512e-259	9.9606e-255		Enpep	0.794393	1.34892e-140	4.35514e-136		Slc51b	0.90815	2.84132e-149	9.17349e-145		Mttp	1.02801	2.86646e-38	9.25464e-34		Stk25	0.670347	2.56148e-34	8.26999e-30		Nsd1	0.32244	3.16599e-11	1.02217e-06		Cyp4v3	1.07189	1.49576e-191	4.82921e-187		Cystm1	1.11563	1.28346e-129	4.14379e-125		Stk25	1.24139	4.72264e-167	1.52475e-162		Foxa3	1.68769	0	0
Lypd8	2.40082	3.46067e-258	1.11731e-253		Maf	0.799182	2.34442e-140	7.56919e-136		Abcb1a	1.09087	3.33815e-149	1.07776e-144		Golga4	0.947542	1.65376e-37	5.33932e-33		Lratd1	0.76987	3.70477e-33	1.19612e-28		Slc15a1	0.453134	9.72683e-11	3.1404e-06		Prap1	0.792803	1.66636e-191	5.38001e-187		Ccng2	1.14122	1.42961e-129	4.61563e-125		Muc13	0.910791	1.3206e-159	4.26368e-155		Ern2	1.67447	0	0
Atp5l	1.68935	1.28432e-257	4.14657e-253		Atf3	0.98519	4.42829e-138	1.42972e-133		Rrbp1	0.83111	1.14628e-147	3.70088e-143		Mme	1.12569	2.1078e-36	6.80524e-32		Ces2e	0.703049	8.5993e-33	2.77637e-28		Cobl	0.691127	9.84127e-11	3.17735e-06		Scp2	0.916858	5.50895e-191	1.77862e-186		Serpinb6a	1.10618	1.53743e-124	4.96374e-120		Tut7	1.16871	1.97508e-153	6.37675e-149		Galnt12	1.66262	0	0
Tspan8	1.62443	1.94283e-254	6.27261e-250		Sfxn1	0.993661	1.59383e-137	5.14585e-133		Ace2	0.847535	1.4896e-147	4.80934e-143		Anxa4	0.839104	7.19952e-36	2.32444e-31		Slc51b	0.730877	2.38273e-32	7.69289e-28		St3gal4	0.340852	1.90857e-10	6.162e-06		Smim24	0.907765	1.76437e-189	5.69644e-185		Lhfpl2	1.15512	1.34476e-123	4.34169e-119		Serpinb1a	1.18971	1.66737e-152	5.38326e-148		Odf2l	1.58162	0	0
Mgat4c	1.6594	1.56706e-253	5.0594e-249		Lima1	0.916323	4.41247e-137	1.42461e-132		Slc5a8	0.934227	2.03321e-143	6.56441e-139		Chka	0.96173	7.69254e-35	2.48361e-30		Cubn	0.616569	4.46297e-32	1.44091e-27		Aspa	0.595418	8.98715e-10	2.90159e-05		Aldob	0.970694	1.04704e-188	3.38047e-184		Clca4b	0.991354	1.25274e-120	4.0446e-116		Plec	0.975267	1.00798e-151	3.25437e-147		Hgfac	1.5657	0	0
Cyc1	1.3442	9.45339e-252	3.05212e-247		Egr1	0.97217	7.26493e-134	2.34556e-129		Tcn2	0.856575	3.73634e-142	1.20631e-137		Slc7a15	1.05673	1.68852e-34	5.45157e-30		Slc34a2	0.623929	9.88668e-31	3.19201e-26		Vegfa	0.60254	1.58482e-08	0.000511675		Vnn1	1.0487	4.51599e-187	1.45803e-182		Pmp22	1.01758	1.25671e-119	4.05742e-115		Ahnak	1.05487	4.03899e-146	1.30403e-141		2210407C18Rik	1.55902	0	0
Cox4i1	1.49637	2.40974e-250	7.78009e-246		Cubn	0.876708	6.8651e-131	2.21646e-126		Muc3	0.689936	5.73707e-142	1.85227e-137		Pck1	0.981815	3.89581e-34	1.2578e-29		Cyp4f14	0.666359	2.90032e-30	9.36399e-26		Rbm5	0.307443	1.83855e-08	0.000593594		Cubn	0.926152	2.74013e-186	8.84679e-182		4930539E08Rik	1.16842	2.28798e-119	7.38696e-115		Susd2	1.2239	3.27135e-145	1.05619e-140		Klf2	1.54605	0	0
Ndufa5	1.32673	2.70533e-245	8.73442e-241		Ano9	0.853331	1.54134e-126	4.97637e-122		H2-Eb1	0.744226	4.54572e-140	1.46763e-135		Exoc3l4	1.04492	1.38184e-33	4.4614e-29		Ahnak	0.627081	7.56683e-30	2.44303e-25		Itch	0.287289	1.91444e-08	0.000618096		Ifi27l2b	0.972925	4.84973e-184	1.56578e-179		Krt20	0.919579	4.04924e-119	1.30734e-114		Lmo7	1.09248	2.32646e-143	7.51121e-139		Spdef	1.53691	0	0
Fth1	1.51055	4.93169e-240	1.59225e-235		Dab1	0.861498	4.12135e-126	1.33062e-121		St3gal4	0.729149	2.68821e-137	8.67916e-133		Myh14	0.767207	4.0203e-32	1.29799e-27		Gsdme	0.758187	8.40792e-30	2.71458e-25		Myo1a	0.353252	5.50256e-08	0.00177656		Myo1a	0.831037	1.10156e-180	3.55648e-176		Cyp3a13	1.16603	1.32205e-118	4.26836e-114		Dstn	0.817507	3.7551e-143	1.21237e-138		Tspan1	1.52337	0	0
Atp5a1	1.50235	2.06117e-237	6.65468e-233		Slc26a2	0.9501	1.17e-124	3.77746e-120		Guca2b	0.73639	6.51011e-137	2.10185e-132		Naip5	0.810547	7.67204e-32	2.477e-27		Lmo7	0.56513	1.10171e-29	3.55699e-25		Jmjd1c	0.284813	1.74908e-07	0.00564707		Cyp2d26	1.02831	7.08349e-180	2.28698e-175		Clic5	1.37185	2.36356e-117	7.63098e-113		Eps8l3	1.24405	1.42012e-142	4.585e-138		Mlph	1.5092	0	0
Atp5j2	1.56096	3.81187e-237	1.2307e-232		Tm4sf20	0.865946	2.65419e-124	8.56931e-120		Aspa	0.808556	2.46198e-136	7.94876e-132		Pepd	0.901394	1.97255e-31	6.36858e-27		Amn	0.654252	1.2099e-29	3.90627e-25		Chka	0.510268	2.25711e-07	0.0072873		Rfk	0.863805	1.06465e-175	3.43734e-171		Stk25	1.04153	1.35114e-110	4.36228e-106		Duox2	1.31555	3.84125e-142	1.24019e-137		Lrrc26	1.50911	0	0
Atp5mpl	1.51153	7.00167e-237	2.26056e-232		Nos2	0.972288	7.27243e-123	2.34798e-118		Irf7	0.844681	6.26036e-135	2.02122e-130		Espn	0.795097	2.48616e-30	8.02681e-26		Abcg2	0.642615	1.00149e-27	3.23342e-23		Ces2a	0.33455	2.464e-07	0.00795527		Hsd17b11	1.02475	2.47873e-174	8.00282e-170		Cxadr	1.18478	2.45708e-110	7.93294e-106		Pgm2	1.31956	1.59685e-141	5.1556e-137		5330417C22Rik	1.46069	0	0
Ndufb2	1.31881	3.4092e-235	1.10069e-230		Slc5a1	0.785547	1.21608e-121	3.92625e-117		Sectm1b	0.91246	4.7503e-134	1.53368e-129		Cs	0.922983	1.2411e-29	4.00702e-25		Mpp1	0.693484	1.35078e-27	4.36112e-23		Ggnbp2	0.346269	2.81899e-07	0.00910141		Tm4sf5	1.07749	5.06349e-173	1.6348e-168		S100a6	0.930794	1.51111e-108	4.87878e-104		Serpinb6a	1.11075	8.49206e-141	2.74175e-136		Ramp1	1.44389	0	0
Uqcrq	1.5017	1.04068e-227	3.35994e-223		Tmem120a	0.864933	3.5476e-121	1.14538e-116		Ifit1bl1	1.0158	8.67599e-134	2.80113e-129		Parp14	0.982081	1.24656e-29	4.02463e-25		Slc13a2	0.714236	3.53783e-27	1.14223e-22		Fat1	0.619503	5.80452e-07	0.0187405		Mafb	0.987361	1.13233e-170	3.65585e-166		Prss30	1.13326	2.26271e-106	7.30537e-102		Slc6a19	0.841164	3.70726e-136	1.19693e-131		Fermt1	1.42112	0	0
Ndufs5	1.30153	1.77162e-224	5.71986e-220		Smim22	0.814803	7.8289e-121	2.52764e-116		Parp14	1.01173	5.17756e-127	1.67163e-122		Slc43a2	0.996515	2.85166e-29	9.20686e-25		Ces2c	0.735179	4.36531e-27	1.40938e-22		Enpep	0.315634	6.5803e-07	0.0212452		Naip5	0.901238	1.68648e-170	5.44498e-166		Isg15	1.51976	1.74046e-102	5.61924e-98		4930539E08Rik	1.14803	2.24801e-134	7.25792e-130		Krt7	1.42028	0	0
Micos10	1.4505	2.38866e-223	7.71202e-219		Sesn1	0.903295	1.40702e-120	4.54272e-116		Espn	0.7619	1.37516e-126	4.43983e-122		Nudt5	1.14011	2.70396e-28	8.73e-24		Aoc1	0.589016	5.19219e-27	1.67635e-22		Myh14	0.398743	9.39056e-07	0.0303183		Mttp	0.922895	2.95033e-165	9.52543e-161		Mep1a	0.964931	1.74159e-102	5.62291e-98		Dsp	1.16209	4.6619e-129	1.50514e-124		Unc13b	1.41643	0	0
Uqcr11	1.45572	2.75927e-223	8.90857e-219		Hnf4g	0.825083	1.47102e-118	4.74934e-114		Nckap5	0.808785	4.22948e-126	1.36553e-121		Eps8l2	0.758482	2.89244e-27	9.33854e-23		Pdzk1	0.637788	2.91956e-26	9.4261e-22		Ace2	0.322284	9.6259e-07	0.0310782		Gpx4	0.910752	2.08345e-154	6.72664e-150		Trim25	1.07898	1.51185e-101	4.88116e-97		Slc27a4	0.980566	2.1546e-128	6.95634e-124		2010001K21Rik	1.41148	0	0
Cox5b	1.41049	2.26269e-217	7.30531e-213		Gpx2	0.738402	1.56179e-117	5.0424e-113		Dstn	0.69106	3.63417e-124	1.17333e-119		P4hb	0.917197	3.5458e-26	1.1448e-21		Wsb1	0.748368	1.00052e-25	3.23029e-21		Ncor1	0.263532	2.20625e-06	0.071231		Pdzk1	0.923928	1.66823e-153	5.38603e-149		Pgm2	1.08987	1.70507e-100	5.505e-96		Npc1	1.24431	9.1892e-124	2.96683e-119		Capn9	1.36175	0	0
Ndufb8	1.2848	2.2953e-216	7.41061e-212		Vdr	0.82534	5.53148e-117	1.78589e-112		Mep1a	0.794582	2.25793e-123	7.28994e-119		Soat2	1.02801	4.37619e-26	1.4129e-21		Dpp4	0.565572	1.69688e-25	5.47853e-21		Gda	0.427208	5.50278e-06	0.177663		Cndp2	0.814206	5.115e-149	1.65143e-144		Fam83b	1.06356	1.5813e-99	5.1054e-95		Cyp3a11	1.02928	6.92502e-118	2.23581e-113		Creb3l1	1.34804	0	0
Scd2	1.29495	9.45845e-215	3.05376e-210		Ankrd11	0.893315	6.33427e-116	2.04508e-111		D5Ertd579e	1.07042	1.12423e-122	3.6297e-118		Raph1	0.949304	7.83719e-26	2.53032e-21		Lrp1	0.678857	2.45047e-24	7.91157e-20		Cdk11b	0.315721	1.16254e-05	0.375338		Ggt1	0.777955	3.94513e-148	1.27372e-143		Ndfip2	1.115	4.85949e-98	1.56894e-93		Plb1	0.87101	1.30117e-116	4.20095e-112		Fosb	2.7995	9.50813e-308	3.06979e-303
Nme2	1.46904	1.95019e-211	6.29639e-207		Mgam	0.79367	1.94023e-114	6.26422e-110		4931406C07Rik	0.87904	1.60799e-122	5.19156e-118		Apol7a	0.86136	6.63085e-25	2.14084e-20		Hbegf	0.690258	7.2848e-24	2.35197e-19		Dync1h1	0.338253	1.98931e-05	0.64227		Cyp4f14	0.881475	8.05439e-146	2.60044e-141		Cdh1	1.1021	1.08267e-97	3.49549e-93		Tpm1	1.0235	5.73527e-116	1.85169e-111		Mtss1	1.47619	6.48872e-303	2.09495e-298
Ppia	1.70599	1.90842e-210	6.16152e-206		Plcb3	0.802635	2.42942e-114	7.84364e-110		Ddx60	1.01845	7.83437e-122	2.5294e-117		Optn	0.910591	2.29043e-23	7.39487e-19		Itpk1	0.570822	1.08837e-23	3.51391e-19		Pcyt2	0.574274	3.02153e-05	0.97553		Mme	0.891002	9.92681e-145	3.20497e-140		Ifit1	1.25677	4.05995e-96	1.3108e-91		Hsd17b11	1.06195	8.94014e-113	2.88641e-108		Selenom	1.49149	3.78482e-301	1.22197e-296
Uqcr10	1.47934	4.64995e-209	1.50128e-204		Atp5d	0.86452	5.16322e-114	1.667e-109		Slc39a4	0.883664	1.0563e-119	3.41038e-115		Tcf7l2	0.801987	6.98951e-23	2.25663e-18		Luzp1	0.609887	5.71565e-23	1.84536e-18		Rsrp1	0.424139	3.92039e-05	1		Hadh	0.981265	1.16363e-143	3.75691e-139		Ces2a	0.942206	6.3916e-96	2.06359e-91		Ccng2	1.02252	3.57181e-112	1.15319e-107		Smim14	1.70509	1.65398e-284	5.34003e-280
Atp5o	1.44179	3.55617e-204	1.14815e-199		Zyx	1.05089	8.25838e-111	2.6663e-106		Raph1	0.86973	6.02416e-117	1.94496e-112		Tcn2	0.796481	9.25261e-23	2.9873e-18		Gm20594	0.638098	6.16639e-23	1.99088e-18		Kmt2c	0.350005	8.00364e-05	1		Tcn2	0.801516	4.47968e-142	1.44631e-137		App	0.959839	8.91974e-96	2.87983e-91		Apoc2	1.41905	1.03308e-102	3.33539e-98		Tmco3	1.3359	1.42447e-249	4.59905e-245
Ndufb5	1.30438	6.92654e-204	2.2363e-199		Oat	0.861841	2.67793e-110	8.64595e-106		Hmgcs1	0.861504	1.02113e-116	3.29682e-112		2010106E10Rik	0.76292	1.16337e-22	3.75607e-18		Hmgcs1	0.572814	1.43608e-22	4.63651e-18		Tbx3	0.546488	0.000146697	1		Treh	0.926217	1.64474e-140	5.31022e-136		Eps8	0.930675	3.18231e-95	1.02744e-90		Entpd8	1.10863	5.34662e-102	1.72621e-97		Gm26532	1.9174	1.76719e-247	5.70557e-243
Hint1	1.47108	1.67595e-200	5.41096e-196		Klf5	0.831827	7.20259e-110	2.32543e-105		Smim22	0.801767	1.45966e-116	4.71267e-112		Aspa	0.775958	3.25501e-22	1.05091e-17		4931406C07Rik	0.636424	2.38759e-22	7.70856e-18		Myo7b	0.524684	0.000166844	1		Slc16a10	0.975565	2.01664e-140	6.51092e-136		Acta1	1.50227	7.78105e-93	2.51219e-88		Fam83b	1.10574	5.27247e-99	1.70227e-94		Glul	1.19902	1.5438e-241	4.98432e-237
Sec61b	1.32749	6.80797e-196	2.19802e-191		Cd2ap	0.842446	9.32213e-110	3.00974e-105		Spint2	0.766736	5.07478e-115	1.63844e-110		D5Ertd579e	0.918635	1.35471e-21	4.37381e-17		Msmo1	0.717375	2.98002e-22	9.62129e-18		Neu1	0.584351	0.000189311	1		Prr15	0.919902	2.19573e-139	7.08915e-135		Tut7	0.951092	5.57438e-91	1.79974e-86		Hist1h2bc	1.08992	7.71105e-97	2.48959e-92		Lgals4	1.41583	2.34075e-235	7.55736e-231
Rpl29	1.44215	1.3098e-195	4.22882e-191		Aldh1l1	0.760153	2.50671e-109	8.09317e-105		H2-Q2	0.694252	6.31286e-115	2.03817e-110		Ano6	0.957132	1.97517e-21	6.37704e-17		Tcn2	0.545664	5.13983e-22	1.65944e-17		Nrip1	0.342757	0.000190407	1		Amn	0.791699	4.65115e-139	1.50167e-134		Msmo1	1.15462	6.86678e-90	2.21701e-85		Mtmr11	1.08386	7.82242e-95	2.52555e-90		Egr1	1.91142	2.07777e-234	6.70827e-230
Psma4	1.27852	9.50569e-195	3.06901e-190		Gls	0.834925	1.4478e-108	4.67437e-104		Ifit1	0.994429	8.25014e-114	2.66364e-109		Myo7b	0.818587	1.06814e-20	3.4486e-16		Dnm2	0.544146	5.23007e-22	1.68858e-17		Mia2	0.290829	0.00021795	1		Cda	0.917801	4.39647e-134	1.41944e-129		Rhpn2	1.00526	8.67526e-89	2.80089e-84		Cda	1.06657	9.72016e-89	3.13825e-84		Spats2l	1.22418	1.04956e-229	3.38861e-225
Mgst3	1.27774	1.99455e-194	6.43961e-190		Epb41l3	0.80442	1.79207e-108	5.78587e-104		Tspan3	0.91333	1.94916e-109	6.29306e-105		Clic5	0.890891	1.95094e-20	6.29882e-16		Nudt4	0.594197	1.39193e-21	4.49399e-17		Slc5a1	0.340991	0.000279595	1		Cgref1	0.923321	4.27059e-130	1.3788e-125		Apol9a	1.03513	9.07943e-89	2.93138e-84		Zc3h13	1.31917	1.57474e-86	5.0842e-82		Atf3	1.95389	4.00565e-221	1.29327e-216
Cox6b1	1.39759	3.51985e-190	1.13642e-185		Me2	0.872242	3.01523e-108	9.73498e-104		Cubn	0.696974	1.35851e-108	4.38608e-104		Casz1	0.892494	3.39498e-20	1.0961e-15		Gipc2	0.613417	1.94847e-21	6.29083e-17		Myo6	0.310842	0.000299478	1		Exoc3l4	0.860842	1.76966e-129	5.71351e-125		Gpa33	0.95129	2.6801e-84	8.65297e-80		Sgk1	0.964514	3.04309e-84	9.82493e-80		Tcea3	1.13748	1.01292e-219	3.27032e-215
Sult1d1	1.33491	1.26171e-188	4.07355e-184		Mylk	0.77966	9.50882e-108	3.07002e-103		Ppfia3	0.837765	5.78375e-105	1.86734e-100		Abcg5	0.873922	6.02968e-20	1.94674e-15		Eps8l3	0.578821	2.85088e-21	9.20434e-17		Srrm2	0.264343	0.000442047	1		Bst1	0.803637	1.65739e-123	5.35105e-119		Arrdc4	1.01515	6.65399e-84	2.14831e-79		Ndfip2	1.02958	3.14904e-84	1.0167e-79		Sct	1.39659	4.52498e-214	1.46093e-209
Ndufb9	1.36665	3.08511e-187	9.96058e-183		P4hb	0.784035	1.83261e-107	5.91675e-103		Naip6	0.722926	1.48612e-104	4.79809e-100		Apoc2	0.812927	6.71025e-19	2.16647e-14		Clec2d	0.550384	8.01405e-21	2.58742e-16		Zc3h7a	0.250175	0.000545573	1		Naprt	0.866712	3.994e-123	1.2895e-118		Hnf4a	0.921287	1.55119e-82	5.00818e-78		Fosl2	0.953098	2.8686e-83	9.26157e-79		Tspan8	1.56722	3.56947e-211	1.15244e-206
Cox6a1	1.38537	2.90806e-186	9.38896e-182		Hbegf	0.822528	1.77893e-105	5.74344e-101		Iqgap2	0.766984	5.58336e-104	1.80264e-99		Naprt	0.875844	6.73542e-19	2.1746e-14		Trpm4	0.587803	9.54498e-21	3.08169e-16		Gpatch8	0.361467	0.000593647	1		Sord	0.890451	5.90093e-121	1.90518e-116		Specc1l	0.988728	1.09857e-81	3.54686e-77		App	0.852036	3.51313e-83	1.13425e-78		Fam83e	1.2724	3.46374e-197	1.1183e-192
Atp5b	1.29191	1.51732e-185	4.89883e-181		Casz1	0.774272	2.22371e-103	7.17947e-99		Med13	0.858359	5.36669e-103	1.73269e-98		Pcyt2	0.792306	1.38839e-18	4.48255e-14		Slc26a2	0.582042	9.83564e-21	3.17553e-16		Brd1	0.378067	0.000704771	1		Khk	0.916658	4.20974e-118	1.35916e-113		Igsf23	0.917595	2.44417e-80	7.89125e-76		Dsc2	1.02102	6.42963e-78	2.07587e-73		Ier2	1.78222	6.85441e-194	2.21302e-189
Cyb5a	1.49497	2.56677e-185	8.28709e-181		Ldlr	1.02218	3.37991e-102	1.09124e-97		Ces2e	0.727765	2.52753e-102	8.16037e-98		Itpk1	0.761306	1.45831e-18	4.70831e-14		Fryl	0.669037	4.12549e-20	1.33195e-15		Hmg20b	0.329381	0.000716262	1		P4hb	0.826071	2.347e-117	7.57754e-113		Selenoi	0.952956	5.25412e-80	1.69634e-75		Azin1	1.15815	1.04754e-77	3.38209e-73		Errfi1	1.74861	6.05563e-192	1.95512e-187
Atp5f1	1.3348	3.23834e-183	1.04553e-178		Elf3	0.86416	3.5995e-100	1.16213e-95		Slc26a2	0.715063	5.65166e-102	1.8247e-97		Gm26917	0.761026	2.10638e-18	6.80064e-14		Slc3a1	0.576195	1.16493e-19	3.76109e-15		Nckap5	0.51342	0.000734446	1		Erich4	0.818766	3.82079e-116	1.23358e-111		Sgk1	0.89806	3.06221e-79	9.88665e-75		Emp1	0.958695	1.32245e-75	4.26966e-71		Hk2	1.16503	1.18524e-186	3.82665e-182
Btf3	1.27625	1.3015e-179	4.20202e-175		Wsb1	0.80074	3.91871e-100	1.2652e-95		Rbm47	0.796107	4.0463e-101	1.30639e-96		Pheta1	0.953267	2.86808e-18	9.25989e-14		Nlrp9b	0.610139	3.05288e-19	9.85654e-15		Prpf4b	0.418297	0.000831509	1		Tbx3	0.770628	7.2537e-116	2.34193e-111		Ocln	0.934247	2.90089e-77	9.36581e-73		Ceacam20	0.827478	3.31804e-74	1.07126e-69		Galnt7	1.39515	3.29089e-185	1.0625e-180
Ccl25	1.32257	1.11722e-170	3.60705e-166		mt-Nd4l	0.989271	1.83582e-99	5.92712e-95		Cdh17	0.709127	9.90369e-98	3.1975e-93		Iqgap2	0.804172	4.32921e-18	1.39773e-13		Slc39a4	0.586733	3.41583e-19	1.10283e-14		Adck5	0.609771	0.00099753	1		Mdh1	0.850155	7.8554e-116	2.53619e-111		St14	0.966299	3.50512e-77	1.13166e-72		Ivns1abp	1.02737	6.18881e-72	1.99812e-67		Klf4	1.49307	3.01202e-163	9.7246e-159
Calm1	1.41192	1.76922e-170	5.71209e-166		Fbp2	0.757646	1.63592e-98	5.28174e-94		Xdh	0.707743	7.96436e-96	2.57137e-91		Cyp3a11	0.791226	4.402e-18	1.42123e-13		Mall	0.610498	1.43549e-18	4.63462e-14		Ahcyl2	0.343952	0.00109384	1		Espn	0.73692	7.26281e-113	2.34487e-108		Cdh17	0.9103	1.10104e-76	3.55482e-72		Myzap	0.97592	8.81716e-72	2.84671e-67		Impad1	1.221	7.81165e-162	2.52207e-157
Rps2	1.54928	2.40235e-168	7.75621e-164		Arl4a	0.885692	3.1539e-98	1.01827e-93		Glrx	0.807716	8.72418e-94	2.81669e-89		Xpnpep1	0.780017	5.4854e-17	1.77102e-12		Abhd17c	0.571565	2.39539e-18	7.73376e-14		Sis	0.329565	0.00139796	1		Abcg5	0.806637	1.44701e-111	4.67182e-107		Slc39a4	0.925855	2.5525e-76	8.24099e-72		Gpa33	0.854597	2.56941e-71	8.29561e-67		Rnase4	1.23481	2.05281e-161	6.6277e-157
Rps17	1.34303	8.47457e-168	2.7361e-163		Tep1	0.788416	5.93611e-97	1.91653e-92		Acsl5	0.771215	1.68093e-92	5.42704e-88		Prr15	0.838524	1.36455e-15	4.40558e-11		Fat1	0.549447	3.63045e-18	1.17213e-13		Cep350	0.358109	0.00146978	1		Aoc1	0.752398	3.52301e-106	1.13744e-101		Nudt4	0.886984	1.91468e-74	6.18173e-70		Tmbim1	0.980155	3.11363e-70	1.00527e-65		Guk1	1.11344	1.42974e-160	4.61605e-156
Ybx1	1.2888	1.47472e-167	4.76127e-163		Slc43a2	0.774431	1.0572e-96	3.41326e-92		Oasl2	0.863742	1.05578e-91	3.40868e-87		Cyp4v3	0.841928	2.94953e-15	9.52285e-11		Chd3	0.539624	9.9824e-18	3.22292e-13		Slc27a4	0.376572	0.00233511	1		Sgpl1	0.88017	1.91501e-105	6.18279e-101		Cd82	0.930739	2.38657e-72	7.70526e-68		Prkcd	0.849489	1.37491e-69	4.43905e-65		Xbp1	1.31648	8.13848e-160	2.62759e-155
Atp5g2	1.32644	2.57974e-167	8.32896e-163		Anxa13	0.730993	1.71048e-95	5.52245e-91		Mpp1	0.699664	3.21297e-91	1.03734e-86		Atxn7l3b	0.792657	5.17968e-15	1.67231e-10		Slc25a37	0.590908	5.25302e-17	1.69599e-12		Birc6	0.457756	0.00303172	1		Atxn7l3b	0.826281	3.39346e-105	1.09561e-100		Slc51b	0.928401	4.9099e-72	1.58521e-67		Taldo1	0.860421	2.05036e-68	6.6198e-64		Camsap3	1.26982	2.53261e-158	8.17677e-154
Ndufa6	1.26573	1.01173e-161	3.26646e-157		Gpx4	0.735577	7.3726e-93	2.38032e-88		Arhgap5	0.730626	3.26213e-88	1.05321e-83		Vnn1	0.835311	8.31563e-15	2.68478e-10		Samd9l	0.682295	1.18601e-16	3.82915e-12		Ogdh	0.339933	0.00323983	1		Gm26917	0.81497	6.96322e-103	2.24814e-98		Max	0.885837	3.81154e-71	1.23059e-66		Atp8b1	0.840722	2.88405e-68	9.31143e-64		Oasl1	1.32629	5.82432e-147	1.88044e-142
Naca	1.28035	1.25821e-159	4.06225e-155		Cds1	0.728744	2.01882e-92	6.51795e-88		Slc25a15	0.731039	6.2712e-83	2.02472e-78		Acsl5	0.783001	3.61526e-14	1.16722e-09		Nfat5	0.635296	1.86026e-16	6.00604e-12		Specc1l	0.280434	0.00372167	1		Abcc2	0.755445	1.37417e-101	4.43665e-97		Cldn3	0.974705	1.15897e-69	3.74185e-65		St14	0.975553	1.39618e-67	4.5077e-63		Neat1	1.3462	4.72716e-146	1.52621e-141
Rps26	1.33446	1.43464e-158	4.63188e-154		C530008M17Rik	0.737374	7.95881e-90	2.56958e-85		Luzp1	0.719465	3.2685e-82	1.05527e-77		Mafb	0.778332	5.43578e-14	1.755e-09		Noct	0.580143	3.83518e-16	1.23823e-11		Abr	0.3797	0.00423905	1		Tpi1	0.7652	1.48775e-101	4.80334e-97		Sdcbp2	0.906132	3.86659e-69	1.24837e-64		Cyp3a13	0.877869	1.81669e-66	5.86537e-62		Tm4sf5	1.20156	9.69149e-138	3.12899e-133
Rps8	1.30003	5.71135e-141	1.84397e-136		Dusp5	1.21242	5.7251e-81	1.84841e-76		Itga6	0.769347	1.16943e-80	3.77564e-76		Slc25a15	0.812669	8.20847e-14	2.65019e-09		Plekha1	0.590821	4.5079e-16	1.45542e-11		Cs	0.258367	0.0048514	1		Mpp1	0.754079	5.6676e-101	1.82984e-96		Lama3	0.903109	2.10248e-68	6.78807e-64		Gramd1b	1.02736	5.08889e-66	1.643e-61		Plk3	1.32555	4.22544e-135	1.36423e-130
Reg3g	2.07501	2.77786e-139	8.96859e-135		Gfpt1	0.820533	7.09634e-81	2.29113e-76		Sptlc2	0.787073	6.92526e-78	2.23589e-73		Adap1	0.887201	8.51273e-14	2.74842e-09		Fmo5	0.541048	7.75247e-16	2.50296e-11		Tcim	0.356275	0.00555272	1		Dhcr24	0.77943	1.84616e-100	5.9605e-96		Foxo3	0.951756	1.0102e-67	3.26152e-63		Insig2	1.10118	1.25214e-63	4.04266e-59		Fos	1.24	6.18995e-133	1.99849e-128
Hspd1	1.39987	1.84897e-131	5.96959e-127		Neurl3	0.744157	8.02814e-79	2.59197e-74		Ptprd	0.688885	8.10967e-75	2.61829e-70		Cgref1	0.862727	1.11467e-13	3.59881e-09		Sat1	0.658921	2.93829e-15	9.48657e-11		Son	0.283439	0.00713667	1		Btnl1	0.792181	2.10663e-99	6.80148e-95		Prr13	0.891008	7.59624e-67	2.45252e-62		Ifrd1	1.1066	2.23465e-63	7.21479e-59		Tm9sf3	1.29446	8.62681e-133	2.78525e-128
Reg3b	2.98732	9.77408e-126	3.15566e-121		mt-Cytb	0.880258	8.02212e-76	2.59002e-71		Atp1a1	0.692386	3.69647e-72	1.19344e-67		Med13	0.753971	1.50208e-13	4.84963e-09		Ugt2b34	0.621225	2.5007e-14	8.07376e-10		Zzef1	0.59171	0.00779062	1		Acsl5	0.786444	2.76901e-97	8.94003e-93		Slc17a4	0.97058	7.82148e-67	2.52524e-62		Selenoi	0.839933	3.68725e-59	1.19047e-54		Ddx60	1.38866	2.97483e-131	9.60452e-127
Rpl14	1.28836	2.56314e-123	8.27536e-119		mt-Nd1	0.836599	3.54523e-75	1.14461e-70		Suox	0.697559	8.76731e-67	2.83061e-62		Map2k2	0.804604	4.74356e-13	1.53151e-08		Dgka	0.628394	5.11659e-14	1.65194e-09		Slc25a36	0.394393	0.00851405	1		Rnf128	0.733582	2.24585e-88	7.25095e-84		Gabarap	0.92475	2.96148e-66	9.56144e-62		Trim25	0.934738	2.28185e-54	7.36717e-50		Id3	1.28114	6.2771e-129	2.02663e-124
Ranbp1	1.31373	7.15316e-115	2.30947e-110		Coro2a	0.754904	3.78538e-73	1.22215e-68		Jarid2	0.791506	3.5264e-62	1.13853e-57		Hdlbp	0.808576	2.53441e-12	8.18261e-08		Etnk1	0.613764	1.76299e-13	5.69199e-09		Slc26a2	0.507521	0.00987328	1		Clcn2	0.754037	1.92425e-84	6.21265e-80		Tmprss4	0.904844	4.04307e-65	1.30535e-60		Bst1	0.852303	7.66579e-54	2.47498e-49		Trim25	1.21331	8.02339e-122	2.59043e-117
Hspe1	1.29336	3.1224e-102	1.0081e-97		mt-Nd3	0.771909	1.20574e-71	3.89285e-67		Msmo1	0.717657	1.1312e-60	3.65219e-56		Rnf213	0.89896	1.41521e-10	4.56914e-06		Fbxl3	0.594105	1.93658e-11	6.25246e-07							Cyb5r3	0.786403	2.08889e-76	6.74421e-72		Cast	0.918383	1.04081e-63	3.36035e-59		Mafb	0.850072	8.1949e-53	2.64581e-48		Tent5a	1.30195	9.56668e-113	3.0887e-108
H2afz	1.41749	1.55878e-100	5.03267e-96		Hmgcr	0.768188	1.5189e-62	4.9039e-58		Irf8	0.805464	1.88504e-56	6.08603e-52		Acbd4	0.798834	2.14407e-10	6.92236e-06		Ugcg	0.568435	1.24274e-10	4.01232e-06							Slc25a36	0.780304	5.52021e-71	1.78226e-66		Ugcg	0.891479	1.50379e-62	4.85512e-58		Plxnb2	0.823178	1.97873e-52	6.38853e-48		Nfkbiz	1.12237	5.28541e-85	1.70645e-80
Ptma	1.56417	5.30031e-72	1.71126e-67		Sqle	0.780742	2.15282e-60	6.95059e-56		Dgkd	0.715087	2.32951e-54	7.52104e-50		Sbno2	0.779164	2.31527e-10	7.47509e-06		Chmp2b	0.541802	3.33073e-10	1.07536e-05							Fbp2	0.72592	6.34288e-64	2.04786e-59		Lamb3	0.907846	3.27512e-62	1.0574e-57		Nlrp9b	0.841742	2.77444e-52	8.95754e-48		Zfand5	1.14282	5.21262e-83	1.68295e-78
Fabp6	1.43335	7.43848e-70	2.40159e-65		Jarid2	0.742115	3.46643e-59	1.11917e-54		Rnf213	0.83801	6.47491e-51	2.09049e-46		Irf1	0.757294	2.33765e-10	7.54733e-06		Capn1	0.551902	2.42354e-09	7.82464e-05							Sec31a	0.738334	1.21701e-63	3.92923e-59		Ifrd1	0.98632	1.05429e-56	3.40388e-52		Cast	0.843281	7.54503e-37	2.43599e-32		Ifrd1	1.15475	1.88443e-79	6.08406e-75
Hmgb2	1.31747	1.12805e-31	3.64201e-27		Slc38a2	0.755332	4.80783e-50	1.55225e-45		Tap1	0.721584	3.19082e-47	1.03019e-42		Slc25a36	0.801325	2.52166e-10	8.14142e-06		Gsto1	0.541718	4.5534e-09	0.000147011							Mical1	0.72848	8.06664e-55	2.60439e-50		Dusp6	0.968309	3.34471e-53	1.07987e-48		Hist1h1c	0.878643	7.40971e-36	2.3923e-31		Hmgcs1	1.25654	3.23084e-79	1.04311e-74
Cluster 11					Cluster 12					Cluster 13					Cluster 14					Cluster 15					Culuster 16					Cluster 17					Cluster 18					Cluster 19					Cluster 20
Gene	Average log2(Fold Change)	p value	adjusted p value		Gene	Average log2(Fold Change)	p value	adjusted p value		Gene	Average log2(Fold Change)	p value	adjusted p value		Gene	Average log2(Fold Change)	p value	adjusted p value		Gene	Average log2(Fold Change)	p value	adjusted p value		Gene	Average log2(Fold Change)	p value	adjusted p value		Gene	Average log2(Fold Change)	p value	adjusted p value		Gene	Average log2(Fold Change)	p value	adjusted p value		Gene	Average log2(Fold Change)	p value	adjusted p value		Gene	Average log2(Fold Change)	p value	adjusted p value
Cd24a	5.49802	0	0		Chgb	6.42444	0	0		Mptx2	6.45773	0	0		Xcl1	3.55778	0	0		Cd52	3.13179	0	0		Gzma	5.03012	0	0		Lef1	3.40567	0	0		Gzmb	3.21364	6.77757e-81	2.18821e-76		Top2a	3.54637	0	0		Ly6d	5.35998	0	0
Sh2d6	5.11396	0	0		Peg3	4.24167	0	0		Defa17	4.65548	0	0		Cd160	2.80757	0	0		Ms4a4b	2.52797	0	0		Ccl5	4.22794	0	0		S1pr1	2.95977	0	0		Gzma	3.77682	2.62909e-78	8.48828e-74		Tubb5	3.4756	0	0		Siglech	4.7774	0	0
Matk	4.90743	0	0		Neurod1	4.15055	0	0		Clps	4.16216	0	0		Fcer1g	2.73707	0	0		Trbc2	2.40926	0	0		Gzmb	3.91176	0	0		Ccr7	2.48739	0	0		Ccl5	4.03819	1.45925e-77	4.71134e-73		Hist1h1b	3.45252	0	0		Cox6a2	4.21085	0	0
Hck	4.70193	0	0		Cacna1a	3.76671	0	0		Defa26	4.14581	0	0		Rps15a	2.6423	0	0		Cd8b1	2.40365	0	0		Cd7	3.27472	0	0		Sell	2.29727	0	0		Fcer1g	2.97422	6.3922e-62	2.06379e-57		Tuba1b	3.15201	0	0		Rnase6	3.91105	0	0
Dclk1	4.44183	0	0		Pcsk1n	3.57647	0	0		Defa34	3.64758	0	0		Cd3g	2.55773	0	0		Ptprc	2.35651	0	0		Ikzf2	3.17125	0	0		Rgcc	1.91797	0	0		Nkg7	2.52531	1.09877e-61	3.54749e-57		Mki67	3.09285	0	0		Mpeg1	3.61063	0	0
Nrgn	4.38723	0	0		Cck	3.19059	0	0		Gm7861	3.51446	0	0		Trbc2	2.53196	0	0		Cd69	2.34238	0	0		Rgs1	3.15801	0	0		Klf2	3.45886	3.38471e-284	1.09279e-279		Cd3g	2.76663	1.97652e-61	6.3814e-57		Stmn1	2.93637	0	0		Ctsl	3.58994	0	0
Ly6g6f	4.07348	0	0		Isl1	3.10664	0	0		Pnliprp2	3.42523	0	0		AW112010	2.50682	0	0		Ccr9	2.33317	0	0		Tyrobp	2.79632	0	0		Il7r	2.67664	4.30593e-248	1.39021e-243		Rps15a	2.54318	3.19812e-60	1.03254e-55		Pclaf	2.873	0	0		Cybb	3.58666	0	0
Kctd12	3.94666	0	0		Scg2	3.04995	0	0		Gm15292	3.31464	0	0		Rpl12	2.48262	0	0		Hcst	2.31432	0	0		Cd8a	2.76257	0	0		Ms4a4b	3.13791	9.30269e-208	3.00347e-203		Rpl12	2.24482	3.42255e-56	1.105e-51		Ube2c	2.60275	0	0		Iglc3	3.4795	0	0
Tmem176a	3.9222	0	0		Pclo	2.71003	0	0		Gm15293	2.90196	0	0		Rps7	2.47173	0	0		Arhgdib	2.31174	0	0		Cd3e	2.60795	0	0		Satb1	2.99695	5.02827e-200	1.62343e-195		Tmsb4x	2.65514	1.84324e-54	5.95109e-50		Cenpf	2.41438	0	0		Lair1	3.39918	0	0
Trpm5	3.90066	0	0		Cpe	2.36193	0	0		Defa3	2.62059	0	0		Rps24	2.43203	0	0		Coro1a	2.29426	0	0		Dennd4a	2.51854	0	0		Gm8369	2.72469	7.06816e-164	2.28203e-159		AW112010	2.79129	5.20145e-54	1.67934e-49		Birc5	2.38691	0	0		Ly6c2	3.34335	0	0
Siglecf	3.67825	0	0		Abcc8	2.31818	0	0		Defa20	2.51757	0	0		Cd3d	2.38174	0	0		Rpl13a	2.27524	0	0		Fcer1g	2.51833	0	0		Ms4a6b	2.60522	1.1062e-146	3.57147e-142		Rpl27	2.33285	2.05478e-51	6.63406e-47		Smc2	2.34257	0	0		Ccnd1	3.3331	0	0
Rgs13	3.63501	0	0		Pcsk1	2.27418	0	0		Defa35	2.48633	0	0		Rpl13	2.36514	0	0		Rpl39	2.27111	0	0		Itgae	2.49547	0	0		Tcf7	2.20789	2.20255e-128	7.11117e-124		Rps23	2.25332	5.69646e-51	1.83916e-46		Prc1	2.14129	0	0		Alox5ap	3.15657	0	0
Snrnp25	3.624	0	0		Pax6	2.26371	0	0		Defa23	2.26487	0	0		Rplp1	2.3543	0	0		Rac2	2.23062	0	0		Nkg7	2.46461	0	0		Cd28	1.86809	1.56959e-124	5.06757e-120		Rps24	2.22839	6.26539e-50	2.02284e-45		Incenp	2.03093	0	0		Ly86	3.08181	0	0
Avil	3.55034	0	0		Ptprn2	2.11364	0	0		Defa27	2.13637	0	0		Klrd1	2.35136	0	0		Rps13	2.22869	0	0		Il2rb	2.43388	0	0		Rgs10	2.05462	3.50971e-105	1.13314e-100		Rps21	2.25961	2.80569e-49	9.05844e-45		Cenpe	1.98963	0	0		Bcl11a	3.03011	0	0
Tmem176b	3.5434	0	0		Snap25	2.09367	0	0		Defa36	1.9362	0	0		Rps18	2.32147	0	0		Srgn	2.22738	0	0		Cd3g	2.41737	0	0		Atp1b3	2.07048	7.81406e-99	2.52285e-94		Rps13	2.26181	4.20599e-49	1.35795e-44		Cdca8	1.95903	0	0		Mef2c	2.84068	0	0
Alox5ap	3.51708	0	0		Rundc3a	2.05116	0	0		Habp2	1.18099	0	0		Rps21	2.31461	0	0		Lgals1	2.22655	0	0		Laptm5	2.41305	0	0		Rpl36a	1.97566	3.70996e-70	1.1978e-65		Rps7	2.1726	3.0555e-48	9.86497e-44		Kif11	1.94666	0	0		Ctsh	2.8328	0	0
Ccnj	3.29788	0	0		Ptprn	2.04527	0	0		Ang4	5.77304	5.01831e-283	1.62021e-278		Rps13	2.30258	0	0		Trac	2.18906	0	0		Nr4a2	2.37218	0	0		Cd53	1.93879	9.67072e-70	3.12229e-65		Tyrobp	2.96368	3.73145e-48	1.20474e-43		Nusap1	1.85237	0	0		Sell	2.75674	0	0
Cd300lf	3.22048	0	0		Etv1	2.00114	0	0		Mmp7	4.04483	5.34924e-275	1.72706e-270		Rpl23	2.30126	0	0		Ifi27l2a	2.18816	0	0		Klrd1	2.35648	0	0		Rpl5	2.74747	1.18347e-68	3.82096e-64		Srgn	2.151	1.96701e-47	6.35067e-43		Selenoh	1.75577	0	0		P2ry14	2.71947	0	0
Ltc4s	3.20173	0	0		Rimbp2	1.97104	0	0		Reg4	2.28828	1.06049e-253	3.42389e-249		Rps23	2.29238	0	0		Rps15a	2.18376	0	0		Itga1	2.34836	0	0		Rpl12	3.14143	9.6765e-68	3.12416e-63		Rpl39	2.19038	1.37774e-45	4.44817e-41		Tpx2	1.73591	0	0		Pld4	2.61615	0	0
Strip2	3.10499	0	0		Rfx6	1.93697	0	0		Defa29	6.42934	5.85772e-193	1.89122e-188		Ikzf2	2.28337	0	0		Tmsb4x	2.15527	0	0		Ptprc	2.32645	0	0		Eef1b2	2.37846	7.73829e-65	2.49838e-60		Rpl32	2.11494	5.19532e-45	1.67736e-40		Cks1b	1.70452	0	0		Cd300c	2.54536	0	0
Agt	2.91846	0	0		Cacna2d1	1.88911	0	0		AY761184	6.84792	7.9251e-162	2.5587e-157		Rps27a	2.28289	0	0		Rpl38	2.15089	0	0		Ptpn22	2.28918	0	0		Rps7	2.86286	7.12801e-64	2.30135e-59		Rpl27a	2.02853	5.73701e-44	1.85225e-39		Spc24	1.69156	0	0		Cyb561a3	2.4627	0	0
Cdkn1c	2.86812	0	0		Gnao1	1.88807	0	0		Nupr1	3.1233	4.31399e-154	1.39281e-149		Rpl27a	2.28179	0	0		Rpl37a	2.12328	0	0		Runx3	2.24171	0	0		Trbc2	2.07114	8.96877e-64	2.89566e-59		Ppia	2.42116	9.54613e-44	3.08206e-39		Hist1h2ae	1.68909	0	0		Gm21762	2.39585	0	0
Sh2d7	2.85854	0	0		Insm1	1.88218	0	0		Nucb2	1.68775	5.59186e-121	1.80539e-116		Rpl39	2.2798	0	0		Rps28	2.12294	0	0		Sh2d2a	2.21225	0	0		Rps6	2.49798	2.94329e-63	9.50272e-59		Rps10	2.06371	1.15517e-43	3.72959e-39		Dnmt1	1.67864	0	0		Sh3bgr	2.38201	0	0
Plk2	2.78967	0	0		Map1b	1.87764	0	0		Itln1	7.79531	3.15856e-103	1.01977e-98		Nkg7	2.27501	0	0		Rps21	2.10927	0	0		Trdc	2.20615	0	0		Gimap6	1.92073	4.94364e-63	1.5961e-58		Cd7	2.04266	1.27483e-43	4.11593e-39		Cdk1	1.67365	0	0		Upb1	2.30243	0	0
Krt23	2.75442	0	0		Vwa5b2	1.84452	0	0		Gm14851	7.0462	7.39031e-103	2.38604e-98		Rpl32	2.26211	0	0		Rpl34	2.10805	0	0		Mbnl1	2.18523	0	0		Vps37b	2.02376	4.04159e-61	1.30487e-56		Rpl23	2.08531	1.62621e-43	5.25038e-39		Lmnb1	1.64159	0	0		Cd33	2.23361	0	0
Pik3r5	2.67601	0	0		Scn3a	1.83758	0	0		Lyz1	7.49804	1.17471e-85	3.79268e-81		Rps9	2.25884	0	0		Lat	2.10425	0	0		Bcl2	2.17594	0	0		Snhg1	1.89563	4.84972e-61	1.56578e-56		Rps11	2.10676	1.92977e-42	6.23047e-38		Hmmr	1.60845	0	0		Plaur	2.23044	0	0
Tspan6	2.62898	0	0		Slc8a1	1.81505	0	0		Ccl6	2.57225	1.96474e-73	6.34337e-69		Rpl30	2.25818	0	0		Laptm5	2.09351	0	0		AU020206	2.12221	0	0		Rpl23a	2.34457	6.68427e-61	2.15808e-56		Cox8a	2.02214	3.93771e-42	1.27133e-37		Hist1h3c	1.59773	0	0		Zc3h12c	2.21654	0	0
Nebl	2.53268	0	0		Resp18	1.71977	0	0		Spink4	4.49206	7.78754e-59	2.51428e-54		Rps11	2.23907	0	0		Gimap4	2.08864	0	0		Prkch	2.11232	0	0		Rpl35	1.91703	9.53427e-61	3.07823e-56		Rplp1	1.94989	1.25917e-40	4.06534e-36		Kif15	1.56926	0	0		Ppfia4	2.09634	0	0
Sox9	2.50505	0	0		Celf3	1.7002	0	0		Cd24a	1.98057	1.44526e-50	4.66616e-46		Eef1a1	2.23894	0	0		Lsp1	2.06896	0	0		Vps37b	2.11091	0	0		Rps18	2.53701	1.45978e-60	4.71304e-56		Rpl30	2.05391	1.37956e-40	4.45405e-36		Ccdc34	1.55591	0	0		Clec12a	2.07813	0	0
Basp1	2.46232	0	0		Myt1	1.68471	0	0		Defa30	7.50576	2.83408e-43	9.15012e-39		Cd7	2.22193	0	0		Rpl27	2.06605	0	0		Ets1	2.09783	0	0		Rps19	2.87795	4.20765e-60	1.35848e-55		Rpl37a	1.91739	2.25392e-40	7.27701e-36		Hist2h2ac	1.55215	0	0		Gm5547	2.04563	0	0
Il17rb	2.43693	0	0		Kcnb2	1.62112	0	0		Defa22	7.44625	6.17157e-37	1.99255e-32		Rps16	2.21662	0	0		Ets1	2.05767	0	0		Txk	2.08927	0	0		Rplp2	2.49791	6.51861e-60	2.1046e-55		Rpl34	2.15768	4.82289e-40	1.55712e-35		Kif20b	1.54505	0	0		Spib	2.01507	0	0
Sucnr1	2.38489	0	0		Cxxc4	1.60033	0	0		Defa21	7.50391	1.64944e-36	5.32539e-32		Ppia	2.20071	0	0		Rpl37	2.05611	0	0		Cd3d	2.03518	0	0		Rpl30	2.67235	2.03804e-59	6.58001e-55		Rps29	2.00087	6.50081e-40	2.09885e-35		Lockd	1.54134	0	0		Scimp	1.97458	0	0
Ptgs1	2.23741	0	0		Adgrg4	1.58157	0	0		Thbs1	2.25974	1.41986e-35	4.58415e-31		Rps3a1	2.19275	0	0		Icos	2.0554	0	0		St8sia4	1.99889	0	0		Rps24	2.95495	7.40891e-59	2.39204e-54		Ptma	2.17668	1.50991e-39	4.87491e-35		Knl1	1.53387	0	0		Il7r	2.14009	9.68412e-280	3.12662e-275
Ccdc28b	2.23271	0	0		Prnp	1.56912	0	0		Homer2	0.99115	1.05143e-31	3.39465e-27		Srgn	2.18449	0	0		AW112010	2.05105	0	0		Fgl2	1.98854	0	0		Rps13	2.49226	3.60134e-58	1.16273e-53		Rps8	1.93093	2.14226e-39	6.9165e-35		Ccnb2	1.50375	0	0		Gpr183	1.96254	3.83108e-276	1.2369e-271
Dmxl2	2.21442	0	0		Cplx2	1.55321	0	0		Defa24	7.8286	2.05446e-28	6.63303e-24		Rps10	2.18302	0	0		Sh3bgrl3	2.0327	0	0		Cd244a	1.98484	0	0		Rps2	2.19908	3.6571e-58	1.18073e-53		Rps14	1.82446	4.56469e-39	1.47375e-34		Cdca3	1.50281	0	0		Bst2	4.48847	2.47672e-254	7.99634e-250
Alox5	2.16933	0	0		Scg3	1.54799	0	0		Agr2	2.4787	5.83371e-27	1.88347e-22		Emb	2.17356	0	0		Ctla4	2.0325	0	0		Itpkb	1.98319	0	0		Crlf3	1.88849	4.07767e-58	1.31652e-53		Rpl19	1.81453	2.16404e-38	6.98683e-34		Rangap1	1.65685	4.99159e-308	1.61158e-303		Ly6a	3.12552	4.98324e-243	1.60889e-238
Ly6g6d	2.16783	0	0		Gfra3	1.53289	0	0		Tspan1	1.12148	2.255e-17	7.28048e-13		Tcrg-C4	2.15227	0	0		Rps11	2.02796	0	0		Tcrg-C1	1.97465	0	0		Rps28	2.67714	7.40086e-58	2.38944e-53		Rps16	1.90906	3.12346e-38	1.00844e-33		Dut	1.98603	5.78927e-297	1.86912e-292		Evi2a	2.14669	1.80505e-228	5.82779e-224
Spib	2.15819	0	0		Scgn	1.48949	0	0		Gm1123	1.51239	4.01529e-14	1.29638e-09		Ctsw	2.14491	0	0		Cd6	2.01772	0	0		Selplg	1.96315	0	0		Rps3	2.51446	4.67247e-57	1.50855e-52		Rpl13	1.82059	4.60081e-38	1.48542e-33		Tmpo	2.15191	1.7421e-289	5.62453e-285		Gng10	2.65592	1.42767e-218	4.60938e-214
Myo1b	2.1358	0	0		Car8	2.33628	8.35215e-307	2.69658e-302		Tmprss2	1.18485	5.89901e-13	1.90455e-08		Rpl23a	2.13366	0	0		Rps10	2.01695	0	0		Trbc1	1.95997	0	0		Rack1	2.28753	5.32435e-57	1.71902e-52		Rps26	1.94977	6.94685e-38	2.24286e-33		Cenpa	1.94666	1.03642e-283	3.34618e-279		Emp3	2.59738	1.42672e-215	4.60632e-211
Bmx	2.12556	0	0		Prox1	1.81352	9.93937e-293	3.20902e-288		Pdia6	1.09973	1.03467e-12	3.34054e-08		Rps3	2.13165	0	0		Gzmb	2.01169	0	0		Ankrd44	1.94206	0	0		Rpl3	2.21369	9.61383e-57	3.10392e-52		Rps4x	1.89647	1.21228e-37	3.91397e-33		Cks2	1.74742	8.69874e-266	2.80847e-261		Lgals1	3.65519	4.95831e-208	1.60084e-203
Ppp1r14c	2.12279	0	0		Chga	5.05914	3.78595e-256	1.22233e-251		Qsox1	1.17835	5.32023e-11	1.71769e-06		Rpl34	2.11954	0	0		Emb	1.99686	0	0		Gimap4	1.94158	0	0		Rps25	2.33299	1.38244e-56	4.46335e-52		Rpl37	1.93676	4.18951e-37	1.35263e-32		Smc4	2.05778	9.54797e-248	3.08266e-243		Rgs10	3.21438	3.03584e-206	9.8015e-202
Ffar3	2.05447	0	0		Map2	2.05594	3.48163e-224	1.12408e-219		Tceal9	1.39505	1.04369e-09	3.36965e-05		Trdc	2.11744	0	0		Cd226	1.99383	0	0		Ccnd2	1.93172	0	0		Rps15a	2.53926	3.85515e-56	1.24467e-51		Rps9	1.67284	6.51416e-37	2.10316e-32		Nucks1	2.11005	1.33966e-242	4.32524e-238		Rilpl2	2.22998	3.3452e-200	1.08003e-195
Ahnak2	2.01587	0	0		Pyy	6.48195	3.36251e-218	1.08562e-213		Pglyrp1	1.38994	1.70172e-08	0.000549417		Rps4x	2.11335	0	0		Bcl11b	1.98945	0	0		Cd200r2	1.92657	0	0		Rpl35a	2.53631	8.66127e-56	2.79638e-51		Rps27a	2.0018	7.35202e-37	2.37367e-32		Atad2	1.79001	3.18971e-227	1.02983e-222		Gm2a	2.71766	3.88609e-200	1.25466e-195
Rgs22	1.98697	0	0		Slc18a1	2.04546	2.34491e-215	7.57076e-211		Selenom	0.957865	2.85e-08	0.000920151		Rps20	2.10935	0	0		Rpl12	1.98879	0	0		Dock10	1.92432	0	0		Rpl29	2.05802	1.3382e-55	4.32052e-51		Rpl18a	1.79837	1.6723e-36	5.3992e-32		Anp32e	1.5642	1.99954e-225	6.45573e-221		Klk1	3.0537	3.45849e-191	1.11661e-186
Hap1	1.97909	0	0		Maml3	1.93899	1.92575e-207	6.21747e-203		Sypl	1.27146	8.74013e-08	0.00282184		Rps2	2.10855	0	0		Ms4a6b	1.98171	0	0		Car2	1.84736	0	0		Rpl39	2.51322	1.58406e-55	5.1143e-51		Rps25	2.09146	6.48719e-36	2.09446e-31		Ube2s	2.13613	2.31509e-222	7.4745e-218		Pltp	1.97613	6.40053e-186	2.06647e-181
Map1a	1.97065	0	0		Gm609	2.71636	3.18269e-205	1.02756e-200		Txndc5	0.599874	1.51307e-07	0.00488509		Cd52	2.10769	0	0		Gimap3	1.98141	0	0		Gm15472	1.84003	0	0		Rps4x	2.48783	1.75201e-55	5.65653e-51		Rpl13a	1.80095	8.76273e-36	2.82913e-31		Coro1a	2.59762	9.23174e-221	2.98056e-216		Runx2	2.38823	4.29742e-178	1.38746e-173
Gng13	1.79564	0	0		Arhgef38	2.32347	2.12637e-204	6.8652e-200		Sec11c	0.994589	3.52678e-05	1		Rpl3	2.10139	0	0		Rora	1.98069	0	0		Ccl4	1.83601	0	0		Rpl23	2.64206	2.20879e-55	7.13129e-51		Rpl35a	1.8184	1.54206e-35	4.97871e-31		Sh2d2a	1.80635	2.111e-213	6.81558e-209		Tcf4	3.61609	2.68546e-175	8.67029e-171
Il25	1.69802	0	0		Syt7	2.74417	6.10136e-193	1.96989e-188		Smim14	0.715802	4.01571e-05	1		Rpl27	2.09847	0	0		Rpl32	1.95378	0	0		Ikzf3	1.83509	0	0		Rps16	2.68209	2.39254e-55	7.72456e-51		Rpl11	1.79856	4.87823e-35	1.57499e-30		Dek	1.97901	8.01776e-210	2.58862e-205		Ifnar2	1.97561	1.718e-173	5.54673e-169
Adh1	2.796	3.67889e-288	1.18777e-283		Slc6a7	2.24141	2.00161e-182	6.4624e-178		Kdelr1	1.04313	0.00020751	1		Rplp2	2.0782	0	0		Lcp1	1.9533	0	0		Rinl	1.82012	0	0		Rps27a	2.508	4.76601e-55	1.53875e-50		Rps12	1.81392	2.76168e-34	8.91635e-30		Lgals1	1.96406	2.96403e-206	9.56966e-202		Ighm	2.54284	4.77457e-172	1.54152e-167
Tm4sf4	4.47551	1.09528e-267	3.53623e-263		Nbea	1.85932	1.12344e-137	3.62713e-133		Rpn2	0.982784	0.000233002	1		Rps28	2.0763	0	0		Rps24	1.94732	0	0		Tnfaip3	1.81161	0	0		Rpl17	2.35241	5.36228e-55	1.73126e-50		Rgs1	1.91314	9.66985e-34	3.12201e-29		Hmgb2	3.80905	5.9144e-202	1.90952e-197		Ccl4	4.91641	6.55384e-171	2.11597e-166
Plcb2	1.90215	8.004e-220	2.58417e-215		Rasa4	1.95498	1.36173e-106	4.39649e-102		Lbh	1.208	0.000269713	1		Rpl18	2.07355	0	0		Fxyd5	1.94504	0	0		Emb	1.78852	0	0		Rps21	2.52096	1.23708e-54	3.99403e-50		Rpl38	1.99716	6.22999e-33	2.01141e-28		Lbr	1.61383	3.66227e-195	1.1824e-190		Unc93b1	2.10652	8.86517e-167	2.86221e-162
Bcl2l14	1.84154	3.02887e-196	9.779e-192		5330417C22Rik	1.83891	9.96264e-106	3.21654e-101		Atp13a3	0.712215	0.001116	1		Rpl5	2.06945	0	0		Actn2	1.93795	0	0		Dapk2	1.77771	0	0		Rpl8	2.39236	4.36642e-54	1.40974e-49		Rps5	1.76714	1.20121e-32	3.87822e-28		Lcp1	1.98841	1.00098e-186	3.23177e-182		Rpgrip1	2.23905	6.77307e-166	2.18675e-161
Lrmp	3.72962	1.10924e-181	3.58129e-177		Ghr	1.72186	2.01013e-103	6.48992e-99		Selenos	0.469287	0.00188949	1		Rpl11	2.06531	0	0		Rps29	1.92652	0	0		Gpr55	1.77038	0	0		Rps10	2.49634	5.4218e-54	1.75048e-49		Trbc2	2.00286	6.95194e-32	2.2445e-27		Cnn2	1.67227	6.59866e-184	2.13044e-179		Grn	2.47296	1.85657e-159	5.99413e-155
Selenom	3.37058	8.03656e-176	2.59468e-171		Krt7	2.88349	7.18173e-101	2.31869e-96		Tmed9	0.85063	0.00197277	1		Trbc1	2.06189	0	0		Gimap7	1.92572	0	0		Gimap1	1.75946	0	0		Rps3a1	2.51172	6.27883e-54	2.02718e-49		Rps20	1.71401	8.06884e-32	2.60511e-27		Ssrp1	1.56127	4.95791e-183	1.60071e-178		Cd44	2.21962	2.99109e-149	9.65703e-145
Eppk1	4.01995	7.99624e-169	2.58167e-164		Tm4sf4	2.30554	4.18248e-98	1.35036e-93		Rpn1	0.923996	0.00198884	1		Rpl19	2.05669	0	0		H2-Q7	1.92052	0	0		Ncf1	1.75084	0	0		Rpl7	2.19215	8.59746e-54	2.77578e-49		Rps18	1.84531	9.32113e-32	3.00942e-27		Laptm5	2.08236	1.56072e-181	5.03894e-177		Cd8b1	2.63873	8.56401e-138	2.76498e-133
Ehf	2.24089	5.24046e-162	1.69193e-157		Pkdcc	1.42743	3.83168e-89	1.2371e-84		Krt18	0.298404	0.00214955	1		Mbnl1	2.05607	0	0		Rpl30	1.91653	0	0		Prkacb	1.7444	0	0		Rps23	2.51971	8.77201e-54	2.83213e-49		Cd3e	1.91583	9.75437e-32	3.14929e-27		Smc1a	1.54569	1.68898e-180	5.45305e-176		Kctd12	2.09776	3.09951e-125	1.00071e-120
Fabp1	5.21546	5.75612e-157	1.85842e-152		Fxyd3	1.81683	1.5011e-79	4.84645e-75		Ssr4	0.784245	0.00281849	1		Bcl2	2.05256	0	0		Rpl24	1.91015	0	0		Cytip	1.73034	0	0		Rpl27a	2.45503	1.13228e-53	3.65567e-49		Rpl18	1.71959	1.17283e-31	3.7866e-27		Anp32b	2.04244	1.80973e-172	5.8429e-168		Tyrobp	4.28491	2.75711e-121	8.90161e-117
Atp2a3	3.5369	1.08313e-149	3.49698e-145		Rnf32	1.8192	3.03825e-78	9.80929e-74		Cd63	0.784871	0.00300478	1		Ptprc	2.05174	0	0		Fyb	1.90995	0	0		Coro1a	1.72931	0	0		Rps8	2.57807	1.425e-53	4.60076e-49		Rps6	1.90738	1.17683e-31	3.79953e-27		Nap1l1	1.51403	2.91296e-167	9.40478e-163		Ccl3	2.61036	1.33929e-110	4.32403e-106
Vav1	2.28472	1.74052e-144	5.61945e-140		Sct	6.58229	3.50499e-77	1.13162e-72		Nme1	0.643666	0.00321287	1		Rps14	2.05165	0	0		Rpl18	1.90874	0	0		Lcp1	1.72733	0	0		Rpl10a	2.20613	1.84831e-53	5.96747e-49		Cd3d	1.9993	4.71264e-31	1.52152e-26		Cotl1	1.7048	5.15117e-160	1.66311e-155		Snx5	2.42156	5.70546e-109	1.84206e-104
Tuba1a	2.78699	4.82918e-131	1.55915e-126		Dgkh	2.15263	6.58407e-77	2.12573e-72		Rnase4	0.892486	0.00422968	1		Ltb	2.04046	0	0		Mbnl1	1.8998	0	0		Lag3	1.72532	0	0		Rpl32	2.40753	4.01806e-53	1.29727e-48		Rps17	1.84078	9.69537e-31	3.13025e-26		Gzmb	1.64444	1.59747e-158	5.1576e-154		Psap	3.97251	1.52447e-102	4.9219e-98
Reep5	3.76098	1.00308e-130	3.23853e-126		Rasd1	1.76068	5.80466e-66	1.87409e-61		Sel1l	0.53887	0.00503768	1		Rps5	2.03172	0	0		Rpl19	1.89403	0	0		Gimap7	1.68373	0	0		Rplp0	2.34413	1.50771e-52	4.86778e-48		Rpl22	1.86193	1.25892e-30	4.06454e-26		Ptma	2.67316	9.10156e-158	2.93853e-153		Ccr9	3.28261	3.9275e-99	1.26803e-94
S100a1	2.20899	5.50988e-127	1.77892e-122		Abcc3	1.61732	7.20038e-63	2.32472e-58		Krtcap2	0.647577	0.00674694	1		Rpl15	2.03065	0	0		Rplp0	1.88561	0	0		Abi3	1.67294	0	0		Npm1	2.05652	3.2888e-52	1.06182e-47		Rpl3	1.80968	1.28219e-30	4.13967e-26		Cd8a	1.80388	1.72257e-156	5.56149e-152		Syngr2	2.03497	8.11479e-95	2.61994e-90
Plcg2	2.17938	5.63015e-122	1.81775e-117		Hepacam2	1.65563	3.46811e-62	1.11971e-57		Herpud1	0.651496	0.00772442	1		Rps6	2.02427	0	0		Gmfg	1.87945	0	0		Snx18	1.66631	0	0		Rpl18	2.30255	3.31817e-52	1.07131e-47		Rplp2	1.75311	4.01839e-30	1.29738e-25		Hmgb1	1.96466	8.13414e-154	2.62619e-149		Snx18	2.03959	2.66749e-93	8.61224e-89
Gm609	1.83087	2.80998e-119	9.0723e-115		Tuba1a	1.93223	8.17419e-60	2.63912e-55		Tram1	0.641671	0.0084832	1		Rps8	2.02231	0	0		Rpl23	1.87855	0	0		Lck	1.66397	0	0		Rps14	2.40178	4.74575e-52	1.53221e-47		Rpl17	1.82953	4.39569e-30	1.41919e-25		Trac	1.61793	9.45805e-153	3.05363e-148		Cyth4	1.98186	2.67645e-87	8.6412e-83
Aldh2	3.08313	7.46235e-118	2.40929e-113		Utp14b	2.0859	1.15193e-56	3.71913e-52							Rpl17	2.00582	0	0		Rpl17	1.87647	0	0		Cd200r4	1.66008	0	0		Rps15	2.26993	7.48863e-52	2.41778e-47		Rps3a1	1.71711	8.2814e-30	2.67373e-25		Cd3d	1.56323	1.16898e-146	3.77418e-142		Rell1	2.11428	4.14102e-85	1.33697e-80
Ppp1r1b	1.7545	1.96618e-117	6.34801e-113		Nts	6.12963	1.45617e-55	4.7014e-51							Rpl21	2.00213	0	0		Rpl6	1.87399	0	0		Gm28112	1.64988	0	0		Rpl22	2.14823	7.92971e-52	2.56018e-47		Rpl6	1.74443	1.10182e-29	3.55733e-25		Gzma	2.04324	1.76351e-145	5.69367e-141		Dnajc7	2.43068	1.40553e-83	4.53788e-79
Dpysl2	2.53027	6.15917e-111	1.98855e-106		Psd3	1.55224	5.5899e-49	1.80475e-44							Rpl35a	1.99594	0	0		Rpl27a	1.86774	0	0		Ctsw	1.63673	0	0		Rpl14	2.07752	1.00705e-51	3.25138e-47		Rpl24	1.67549	2.28456e-27	7.37592e-23		Ncl	1.84802	3.32958e-144	1.07499e-139		Ncf1	2.20471	1.6987e-82	5.48441e-78
Krt18	5.84828	9.46948e-111	3.05732e-106		Pam	1.84111	6.7714e-49	2.18621e-44							Rplp0	1.98816	0	0		Gadd45b	1.86631	0	0		Cd96	1.62974	0	0		Rpl15	2.22592	1.51916e-51	4.90476e-47		Rpl5	1.86285	5.97004e-27	1.92749e-22		Rac2	1.6187	2.96543e-139	9.57419e-135		Lsp1	2.30913	7.07219e-80	2.28333e-75
Skap2	2.59736	8.31419e-106	2.68432e-101		Selenom	1.67765	1.64017e-47	5.29546e-43							Eef1b2	1.97814	0	0		Nkg7	1.86103	0	0		Rpl13a	1.61903	0	0		Rplp1	2.52322	2.12554e-51	6.86253e-47		Klrd1	2.38223	2.2705e-26	7.33052e-22		Ets1	1.57166	6.30543e-139	2.03577e-134		St8sia4	2.55265	7.22221e-80	2.33176e-75
Ptpn6	2.70185	2.52444e-103	8.15039e-99		Kctd12	1.67607	3.11519e-43	1.00577e-38							Ptma	1.9769	0	0		Ptpn18	1.85864	0	0		Pik3r1	1.61672	0	0		Rps9	2.34819	3.96697e-51	1.28078e-46		Sh3bgrl3	1.90913	3.64355e-26	1.17636e-21		Arhgdib	1.72744	3.7376e-137	1.20672e-132		Tspan13	2.2564	5.31265e-76	1.71524e-71
Abhd16a	1.88258	3.63985e-102	1.17516e-97		Cd81	1.64443	4.29128e-38	1.38548e-33							Rps19	1.9746	0	0		Rack1	1.85496	0	0		Gimap6	1.6157	0	0		Rps5	2.29059	6.33405e-51	2.04501e-46		Rpl23a	1.82109	5.11188e-26	1.65042e-21		Ptprc	1.62222	2.8249e-135	9.12046e-131		Gpx1	2.55317	8.36284e-74	2.70003e-69
Pik3cg	1.88639	4.00578e-97	1.29331e-92		Krt18	1.63701	9.26435e-36	2.99109e-31							Rpl22	1.96782	0	0		Rps16	1.85072	0	0		Srgn	1.61471	0	0		Rpl27	2.10573	3.00004e-50	9.68592e-46		Rps28	1.78112	1.35158e-24	4.36372e-20		H2afz	2.58055	5.47664e-135	1.76819e-130		Ly6e	3.25834	2.49563e-72	8.05739e-68
Clmn	1.76986	1.06132e-92	3.42658e-88		Rev3l	1.88362	4.78441e-35	1.5447e-30							Cd3e	1.96662	0	0		Rps27a	1.84786	0	0		Gm43065	1.58898	0	0		Rpl13a	2.20398	1.43405e-49	4.62998e-45		Rpl7	1.74988	2.63481e-24	8.50675e-20		Cd7	1.66522	3.28246e-132	1.05977e-127		Irf8	3.38119	6.99405e-70	2.2581e-65
Ethe1	2.33066	1.79657e-91	5.80042e-87		Cldn4	1.51725	6.48399e-35	2.09342e-30							Rpl37	1.96637	0	0		Rpsa	1.83368	0	0		Gimap3	1.58722	0	0		Tmsb10	2.14991	2.56044e-49	8.26662e-45		Snrpg	2.14689	4.0513e-23	1.308e-18		Ran	1.8	2.54145e-125	8.20532e-121		Ctsb	2.90797	7.27347e-69	2.34831e-64
Ptpn18	3.89054	2.28644e-91	7.38202e-87		Itpr1	1.69491	9.88214e-35	3.19055e-30							Rgs1	1.96202	0	0		Cd3d	1.82001	0	0		Trgv2	1.55324	0	0		Rpl21	2.03509	3.13963e-49	1.01366e-44		Cst7	1.84809	1.05916e-21	3.41962e-17		Rpsa	2.38088	5.68348e-124	1.83497e-119		Cst3	2.58193	1.19313e-65	3.85214e-61
Fyb	3.11383	1.70736e-81	5.51238e-77		Anapc5	1.72762	1.41427e-33	4.5661e-29							Rps12	1.95028	0	0		Rgs1	1.81511	0	0		Celf2	1.53983	0	0		Rpl13	2.42533	3.38681e-49	1.09347e-44		Rpl10a	1.7403	4.10332e-21	1.3248e-16		Set	1.55726	1.3191e-120	4.25885e-116		Npc2	2.4077	1.89299e-65	6.11172e-61
Fes	1.84308	5.54739e-79	1.79103e-74		Zbtb20	1.87209	2.35801e-32	7.61306e-28							Tmsb4x	1.93359	0	0		Rpl36	1.81275	0	0		Zap70	1.53813	0	0		Rpl34	2.34361	3.87389e-49	1.25072e-44		Rpl21	1.69235	2.92309e-20	9.43748e-16		Cd52	1.53946	1.63834e-114	5.28956e-110		Cd47	2.47226	2.13227e-59	6.88425e-55
Cdx1	2.0595	2.6078e-71	8.41954e-67		Hk2	1.59758	6.2141e-30	2.00628e-25							Rpl18a	1.92946	0	0		Il7r	1.81271	0	0		Pde7a	1.52369	0	0		Rps20	2.59885	7.86266e-49	2.53854e-44		Rpl14	1.68426	8.70653e-20	2.81099e-15		Ikzf2	1.54686	6.23774e-113	2.01392e-108		Pgls	2.14179	1.30192e-56	4.20337e-52
Hopx	2.47403	7.14898e-71	2.30812e-66		Egr1	2.53714	1.81422e-29	5.85738e-25							Rpl14	1.92237	0	0		Rps14	1.81106	0	0		P2ry10	1.51719	0	0		Tpt1	2.36474	9.43311e-49	3.04557e-44		S100a11	2.04035	4.29908e-18	1.388e-13		Rpl3	1.70493	5.73655e-112	1.8521e-107		Rac2	1.93126	8.10541e-54	2.61691e-49
Inpp5d	2.07636	3.87916e-70	1.25243e-65		4930539E08Rik	2.15898	5.08669e-29	1.64229e-24							Rack1	1.92181	0	0		Rps23	1.80728	0	0		Pitpnc1	1.51596	0	0		Rpl19	2.25446	1.1916e-48	3.8472e-44		Eef1b2	1.71464	9.32922e-18	3.01203e-13		Hist1h1e	1.64437	4.89019e-107	1.57885e-102		Laptm5	1.9762	6.75771e-52	2.18179e-47
Man2a1	1.98021	9.98081e-64	3.22241e-59		Adgrd1	2.77405	2.1252e-27	6.86142e-23							Rps29	1.91338	0	0		Rps9	1.80594	0	0		Cblb	1.51555	0	0		Naca	1.99282	1.23243e-48	3.97904e-44		Dapk2	1.89785	8.70712e-17	2.81118e-12		Mbnl1	1.52217	4.04789e-106	1.3069e-101		Sub1	2.19132	1.06315e-51	3.43248e-47
Mgst3	2.99867	1.78835e-63	5.77388e-59		Errfi1	2.01428	2.34548e-24	7.57263e-20							Nr4a2	1.90812	0	0		Thy1	1.80478	0	0		Frmd4b	1.51036	0	0		Rps17	2.1061	3.62836e-48	1.17145e-43		Hmgb2	1.77378	2.09762e-16	6.77238e-12		Rps19	1.68413	6.50267e-106	2.09945e-101		Serp1	2.109	4.3135e-50	1.39266e-45
Rab25	1.86196	3.67433e-54	1.18629e-49		Dusp5	1.89178	6.86766e-24	2.21729e-19							Rps25	1.90743	0	0		Rpl7	1.79648	0	0		Ppp1r16b	1.50537	0	0		Rps29	2.65741	6.82425e-48	2.20328e-43		Abracl	1.7751	4.02909e-16	1.30083e-11		H2-Q7	1.4977	5.04061e-101	1.62741e-96		Sec61b	2.16448	5.59138e-49	1.80523e-44
Svbp	1.81505	5.5135e-52	1.78009e-47		Mlxipl	1.6797	4.75561e-23	1.5354e-18							Tcrg-C2	1.90538	0	0		Rps7	1.79487	0	0		Shisa5	1.50184	0	0		Rpl18a	2.24287	1.88401e-47	6.0827e-43		Ptpn18	1.70193	5.54206e-15	1.78931e-10		Ifi27l2a	1.69858	1.18071e-100	3.81205e-96		Srgn	2.00092	1.65607e-48	5.3468e-44
Tmem245	1.98612	1.82095e-47	5.87913e-43		Xist	2.06068	9.74721e-21	3.14699e-16							Gimap4	1.90508	0	0		Rpl18a	1.79235	0	0		Sipa1	1.48367	0	0		Rpl37	2.18546	2.71827e-47	8.7762e-43		Npm1	1.76711	1.47882e-14	4.7745e-10		Hsp90ab1	1.74123	2.53414e-99	8.18171e-95		Rpl31	2.82109	5.74143e-47	1.85368e-42
Sct	1.80835	5.35679e-46	1.72949e-41		Fosb	1.85665	2.55357e-20	8.24444e-16							Rpl37a	1.88316	0	0		Slfn2	1.78018	0	0		Grk6	1.47523	0	0		Rpl11	2.05165	2.86157e-47	9.23886e-43		Atp5g2	1.67725	2.17227e-14	7.0134e-10		Hsp90aa1	1.67772	1.85742e-98	5.99686e-94		Tagln2	2.12043	6.07686e-45	1.96198e-40
Rgs2	1.84716	2.12331e-41	6.85533e-37		Atf3	1.95627	4.67447e-20	1.5092e-15							Rpl13a	1.88016	0	0		Rps3	1.77804	0	0		Fyb	1.46545	0	0		Rps26	2.09304	5.13304e-46	1.65725e-41		Rbm3	1.71725	7.23064e-14	2.33448e-09		Snrpg	1.62545	1.09219e-97	3.52625e-93		Zfp36l1	2.14665	9.25744e-45	2.98886e-40
Bub3	1.83029	2.55029e-41	8.23387e-37		AC149090.1	2.39165	7.78877e-20	2.51468e-15							Rpl7	1.87952	0	0		Rpl22	1.77782	0	0		Gramd1a	1.46093	0	0		Rpl26	2.11087	8.1789e-46	2.64064e-41		Snrpe	1.92923	1.32078e-13	4.26427e-09		Trbc1	1.52966	9.17805e-97	2.96322e-92		2410006H16Rik	1.95694	3.94073e-44	1.27231e-39
Lgals2	2.0715	1.5808e-39	5.10377e-35		Ier2	1.7326	2.39104e-19	7.7197e-15							Rpl8	1.86742	0	0		Tnfaip3	1.76909	0	0		H2-Q7	1.45408	0	0		Gas5	1.93967	1.12252e-45	3.62418e-41		Gng2	1.69607	7.3955e-12	2.38771e-07		Rpl8	1.61458	1.48695e-95	4.80076e-91		Plac8	2.87917	7.3092e-40	2.35985e-35
Suco	1.84571	2.56488e-39	8.28096e-35		Marcks	1.44266	4.32721e-19	1.39708e-14							Rpl10a	1.86724	0	0		Rpl11	1.74365	0	0		Tln1	1.44664	0	0		Rpl22l1	1.92178	5.71192e-45	1.84415e-40		Ubl5	1.72582	1.47449e-11	4.76053e-07		Rps8	1.62392	3.40996e-93	1.10094e-88		Ppia	2.18533	5.36345e-38	1.73164e-33
Sdc4	1.70199	5.871e-38	1.89551e-33		Rhou	1.52802	7.03592e-19	2.27162e-14							Cd69	1.85761	0	0		Ccl5	1.74158	0	0		Arhgap30	1.446	0	0		Rpl6	1.96922	4.47877e-44	1.44602e-39		H2afz	1.65552	3.4545e-11	1.11532e-06		Rps4x	1.54083	5.07789e-91	1.63945e-86		Rps25	2.03765	3.62663e-37	1.17089e-32
Krt8	1.75885	2.24515e-34	7.24868e-30		Ahcyl1	1.4925	7.1266e-19	2.30089e-14							Rps17	1.85624	0	0		Ccr5	1.72389	0	0		Jaml	1.42882	0	0		Rpl37a	2.06691	3.79591e-43	1.22555e-38		Ndufb1-ps	1.7403	3.53851e-11	1.14244e-06		H2afv	1.62333	1.49058e-90	4.81249e-86		Fth1	3.07982	4.97348e-37	1.60574e-32
Id1	1.68987	3.93313e-33	1.26985e-28		Acta1	2.63165	6.21523e-18	2.00665e-13							Hcst	1.85372	0	0		Eef1a1	1.70244	0	0		Tacc1	1.42444	0	0		Eef1a1	2.00498	5.26435e-43	1.69965e-38		S100a13	1.71187	5.80425e-11	1.87396e-06		Rps5	1.56025	5.77855e-90	1.86566e-85		Rps9	2.2804	5.16495e-36	1.66756e-31
Rac2	1.98332	1.44184e-32	4.65513e-28		Herpud1	1.56414	2.94415e-16	9.5055e-12							Npm1	1.85033	0	0		Rplp1	1.70092	0	0		Itgb7	1.4154	0	0		Rpl36	1.96576	1.25869e-42	4.06382e-38		Snrpf	1.77602	2.52939e-10	8.16637e-06		Sh3bgrl3	1.52589	2.28006e-89	7.36141e-85		Rpl30	2.06818	6.26075e-34	2.02135e-29
Scand1	1.7807	1.0297e-31	3.32448e-27		Nr4a1	1.65665	6.20416e-16	2.00307e-11							H2-Q7	1.84843	0	0		Cnn2	1.69496	0	0		Stk17b	1.41537	0	0		Rps11	1.9894	2.88104e-42	9.30173e-38		Srp14	1.68424	2.87904e-10	9.29528e-06		Rps15	1.53454	3.68152e-89	1.18862e-84		Rps28	2.1206	6.38016e-34	2.0599e-29
S100a11	2.11358	2.99193e-31	9.65976e-27		Ppp1r15a	1.48997	1.79494e-15	5.79513e-11							Tpt1	1.84837	0	0		Rps4x	1.69455	0	0		Pde3b	1.41454	0	0		Rpl24	1.88169	5.01812e-42	1.62015e-37		Tomm6	1.82861	2.38121e-09	7.68797e-05		Rbm3	1.61842	5.43939e-89	1.75616e-84		Rps4x	1.94585	8.91058e-32	2.87687e-27
Gm26917	3.03346	4.53157e-29	1.46306e-24		Atp2a2	1.45578	2.142e-15	6.91568e-11							Ptprcap	1.83363	0	0		Ptprcap	1.68039	0	0		Cnn2	1.44105	5.99814e-308	1.93656e-303		Rpsa	1.9044	7.46292e-42	2.40948e-37		Mrpl52	1.67074	2.8084e-09	9.06721e-05		Rpl13a	1.54993	1.52873e-87	4.93567e-83		Rpl35a	1.94796	2.01007e-31	6.48972e-27
Cst6	2.65655	4.45889e-23	1.4396e-18		Btg2	1.56216	5.49633e-14	1.77454e-09							Gimap3	1.83359	0	0		Cd48	1.68025	0	0		Hcst	1.47449	1.77995e-301	5.74675e-297		Btg1	1.86603	1.02578e-40	3.31185e-36		Romo1	1.71676	4.01706e-08	0.00129695		Rpl6	1.53846	8.50281e-87	2.74522e-82		Rps20	2.02764	6.31405e-31	2.03856e-26
Ptms	1.70999	4.00672e-22	1.29361e-17		Hspa5	1.47978	3.15931e-13	1.02002e-08							Rpl22l1	1.82752	0	0		Tpt1	1.67841	0	0		Ctsc	1.44094	3.96332e-260	1.2796e-255		Rps12	1.91895	6.88554e-39	2.22306e-34		Nop10	1.74776	1.99163e-07	0.00643016		Ppia	1.83848	1.76956e-82	5.71322e-78		Rpl39	1.96942	6.92522e-31	2.23588e-26
Spink1	2.96033	7.35943e-18	2.37607e-13		Gm26917	2.16345	1.87766e-12	6.06221e-08							Ly6e	1.81543	0	0		Trbc1	1.78513	3.25469e-251	1.05081e-246		Neurl3	1.45499	8.14453e-244	2.62954e-239		Rpl38	1.86874	9.00775e-38	2.90824e-33		Tmem256	1.65568	6.48495e-07	0.0209373		Rplp0	1.55477	1.28637e-80	4.15319e-76		Rps11	2.02573	3.09263e-30	9.98487e-26
Cluster 21					Cluster 22					Cluster 23					Cluster 24
Gene	Average log2(Fold Change)	p value	adjusted p value		Gene	Average log2(Fold Change)	p value	adjusted p value		Gene	Average log2(Fold Change)	p value	adjusted p value		Gene	Average log2(Fold Change)	p value	adjusted p value
Igkc	6.21024	0	0		Apoe	6.91807	0	0		Clca1	1.08707	1.04502e-20	3.37395e-16		Hbb-bs	11.0878	0	0
Ebf1	4.2055	0	0		Lyz2	4.88023	0	0		AY036118	1.13006	8.59853e-20	2.77612e-15		Hba-a1	9.99427	0	0
Iglc2	4.20333	0	0		C1qa	4.74237	0	0		Fcgbp	0.861448	4.79746e-19	1.54891e-14		Hba-a2	9.72099	0	0
Cd79a	4.03846	0	0		C1qb	4.47898	0	0		Muc2	0.761614	2.41769e-16	7.80574e-12		Hbb-bt	9.19724	0	0
Mef2c	3.78592	0	0		Il1b	4.39584	0	0		Tff3	0.988092	4.55422e-16	1.47037e-11		Alas2	3.6292	0	0
Ighm	3.44195	0	0		C1qc	4.20607	0	0		mt-Nd2	1.24874	5.04867e-16	1.63001e-11		Snca	2.66096	0	0
Ly6d	3.40381	0	0		Aif1	3.93877	0	0		Zg16	0.659376	8.87659e-16	2.8659e-11		Bpgm	2.22159	9.73587e-161	3.14332e-156
Gm8369	3.16525	0	0		Ifitm3	3.89978	0	0		mt-Cytb	1.27541	1.68625e-15	5.44424e-11		Tent5c	1.94622	2.81684e-160	9.09445e-156
Cd83	3.10792	0	0		Apol7c	3.39489	0	0		mt-Co3	0.975276	4.70388e-15	1.5187e-10		Isg20	1.39651	5.7718e-147	1.86348e-142
Cxcr4	3.08668	0	0		Cxcl9	3.30849	0	0		mt-Atp6	1.09265	1.90213e-12	6.14121e-08		Fech	1.36792	1.56818e-101	5.06303e-97
Ms4a1	3.08192	0	0		Ifitm2	3.15736	0	0		mt-Co1	0.726341	4.53357e-11	1.46371e-06		Ube2l6	1.18877	4.41388e-86	1.42507e-81
Iglc3	3.03067	0	0		Lst1	3.14313	0	0		mt-Nd4	1.06951	1.13929e-10	3.6783e-06		Cd24a	0.68157	5.28813e-84	1.70733e-79
Cd79b	2.9724	0	0		Ms4a7	3.1369	0	0		Gm42418	0.461375	1.30157e-09	4.20225e-05		Bnip3l	1.76827	1.16302e-67	3.75492e-63
Gpr183	2.88193	0	0		Wfdc17	2.83327	0	0		Spink4	0.798524	1.40926e-08	0.000454995		Gpx1	2.00547	4.17768e-53	1.34881e-48
Ighd	2.7822	0	0		Ms4a6c	2.81985	0	0		mt-Nd1	0.943092	4.38876e-08	0.00141696		Epb41	1.0671	9.85852e-33	3.18292e-28
Vpreb3	2.72778	0	0		Tnfaip2	2.80451	0	0		mt-Nd5	1.07744	2.09442e-07	0.00676205		Mar2	0.687328	3.14238e-31	1.01455e-26
Bank1	2.68715	0	0		Dnase1l3	2.75688	0	0		mt-Co2	0.684291	1.68279e-06	0.0543307		Ftl1	0.965215	3.71909e-27	1.20074e-22
Ccr7	2.55156	0	0		Pla2g7	2.49103	0	0		mt-Nd3	1.0134	1.63367e-05	0.527446		Mkrn1	1.15997	1.6179e-26	5.22354e-22
H2-Ob	2.38078	0	0		Ly86	2.36052	0	0		mt-Nd6	1.96775	5.13001e-05	1		Sec61g	1.37468	5.61765e-25	1.81371e-20
H2-DMb2	2.33196	0	0		Clec4n	2.3576	0	0		Cd7	0.466516	7.62321e-05	1		Tfdp2	0.63785	2.48439e-24	8.02112e-20
Pou2f2	2.31163	0	0		Csf1r	2.32587	0	0		Lypd8	0.644522	0.000158905	1		Slc25a39	0.73861	2.87826e-23	9.29275e-19
Scd1	2.30568	0	0		Spi1	2.27585	0	0		Krt19	0.882187	0.000906243	1		Gabarapl2	0.881091	4.94898e-18	1.59783e-13
Mzb1	2.20836	0	0		Cd300c2	2.12732	0	0		Rps3a1	0.35962	0.00144471	1		Adipor1	0.437455	2.62062e-08	0.000846095
Fcmr	2.15899	0	0		Ptgs2	2.12141	0	0		Rps14	0.260128	0.00208959	1
Gm31243	2.10223	0	0		Mpeg1	2.00395	0	0		Rps8	0.264695	0.00234535	1
Ly86	2.00292	0	0		Pilra	1.9906	0	0		Ikzf2	0.598815	0.0036053	1
Fcer2a	1.98358	0	0		Gm34084	1.97789	0	0		Lgals2	0.604591	0.00368729	1
Fcrla	1.97817	0	0		Cybb	1.94555	0	0		Rps27a	0.258793	0.00452205	1
BE692007	2.1032	9.00608e-289	2.9077e-284		Csf2rb	1.94008	0	0
Klf2	2.87228	5.16136e-282	1.6664e-277		Gbp2b	1.90772	0	0
H2-Eb1	3.25627	7.93434e-204	2.56168e-199		Cd68	1.9071	0	0
Stap1	2.23314	2.88665e-191	9.31982e-187		Ccr1	1.79061	0	0
Satb1	2.15392	5.87166e-165	1.89572e-160		Ctsh	2.46923	4.66989e-275	1.50772e-270
Cd37	2.22232	1.82939e-150	5.90637e-146		Gm2a	2.8975	3.81071e-201	1.23033e-196
Nr4a1	2.22089	2.48113e-144	8.01058e-140		Rgs10	2.6059	1.73687e-163	5.60767e-159
Rel	2.3135	1.87453e-142	6.05211e-138		Tyrobp	3.55063	9.76099e-157	3.15143e-152
Ly6e	2.35023	1.87261e-138	6.04591e-134		Tmem176b	2.36778	4.07736e-139	1.31642e-134
H2-Aa	2.90223	1.52185e-137	4.91343e-133		Cd9	2.20924	4.97468e-134	1.60612e-129
Rps19	2.87037	2.22694e-130	7.18991e-126		Ccrl2	1.83861	9.54376e-134	3.0813e-129
Cd52	2.21639	1.52543e-128	4.92499e-124		H2-DMa	2.59247	2.20502e-132	7.11913e-128
Srgn	2.12401	1.6456e-124	5.31298e-120		Ifi30	2.66642	1.0788e-127	3.483e-123
Rps24	2.77833	3.79268e-121	1.2245e-116		Tmem176a	2.48671	4.97214e-125	1.60531e-120
Rpl12	2.46519	1.08682e-120	3.50891e-116		H2-Eb1	4.7	6.52093e-117	2.10535e-112
2410006H16Rik	2.19657	1.071e-115	3.45783e-111		Anxa5	1.9446	2.75808e-111	8.90473e-107
Rps21	2.60018	1.10933e-114	3.58157e-110		Cd81	3.12083	5.52644e-110	1.78427e-105
Rps25	2.33027	1.58505e-114	5.1175e-110		H2-DMb1	1.85823	1.25959e-101	4.0667e-97
Rps7	2.38823	1.10027e-113	3.55234e-109		Psap	3.21774	7.36406e-96	2.37756e-91
Rps28	2.63027	7.51214e-113	2.42537e-108		Cst3	4.33158	4.21183e-95	1.35983e-90
Cd74	2.57348	2.2205e-111	7.16911e-107		Gng10	1.84391	2.06778e-82	6.67603e-78
Rpl39	2.47958	2.85755e-110	9.22589e-106		H2-Aa	3.94491	1.03756e-80	3.34987e-76
Rps13	2.39499	8.97582e-110	2.89793e-105		Ctsz	2.34563	3.28354e-79	1.06012e-74
Rpl30	2.38568	2.00505e-108	6.47351e-104		Cd52	2.53466	7.80325e-74	2.51936e-69
Rps18	2.14053	8.3016e-108	2.68025e-103		Ctss	2.55025	2.01635e-68	6.50999e-64
Rpl27a	2.43842	1.43386e-107	4.62936e-103		Lgmn	2.06189	9.45583e-68	3.05291e-63
Tsc22d3	2.07914	5.09575e-107	1.64521e-102		H2-Ab1	3.73295	7.94199e-67	2.56415e-62
Rpl23	2.39666	6.12639e-107	1.97797e-102		Bcl2a1b	1.99568	2.02707e-66	6.54459e-62
Rpl35a	2.33015	6.20876e-107	2.00456e-102		Gngt2	2.21003	6.26493e-66	2.0227e-61
Rps6	2.05077	2.75311e-105	8.88869e-101		Fcer1g	2.83281	1.90083e-64	6.13701e-60
Rps20	2.61126	5.12615e-105	1.65503e-100		Gpx1	2.35467	1.36309e-63	4.40087e-59
Rps4x	2.17559	3.30058e-104	1.06562e-99		Fth1	3.38339	3.19919e-62	1.03289e-57
H2-Ab1	2.28445	1.20552e-103	3.89216e-99		Cd74	3.50621	3.79209e-62	1.22431e-57
Foxp1	2.09612	6.67852e-103	2.15623e-98		Ftl1	3.40492	9.63948e-58	3.1122e-53
Rps5	2.30436	1.1911e-102	3.8456e-98		Svbp	1.90212	2.13175e-57	6.88256e-53
Rps16	2.31318	1.85616e-102	5.99278e-98		Tmsb4x	2.88455	8.27975e-56	2.6732e-51
Rps8	2.2441	4.70308e-102	1.51844e-97		Ctsc	1.9829	5.50097e-51	1.77604e-46
Rpl5	2.02782	8.69901e-102	2.80856e-97		Rps25	1.98585	1.11503e-50	3.59998e-46
Rps15a	2.24829	1.69092e-101	5.45932e-97		Ly6e	1.92131	3.97931e-50	1.28476e-45
Rpl21	2.08563	2.26078e-101	7.29916e-97		Rps9	2.01739	2.70147e-47	8.72196e-43
Zfp36l1	2.2263	3.40631e-101	1.09976e-96		Acp5	2.07079	1.21081e-46	3.90922e-42
Rps27a	2.19912	8.44491e-101	2.72652e-96		Cyba	2.05666	4.34972e-46	1.40435e-41
Rpl34	2.31456	1.06851e-100	3.44979e-96		Rps27a	1.97055	3.97577e-45	1.28362e-40
Rps9	2.21839	2.92889e-100	9.45622e-96		Tmem14c	1.75632	7.48585e-44	2.41688e-39
Rpl7	2.05689	2.9416e-100	9.49725e-96		Srgn	2.10919	8.86121e-44	2.86093e-39
Rps3a1	2.1622	3.87988e-100	1.25266e-95		Rps29	1.99519	9.02386e-44	2.91344e-39
Rps3	2.07441	4.88447e-100	1.577e-95		Rpl39	1.7215	1.06532e-43	3.43948e-39
Rpl32	2.2203	1.73157e-99	5.59053e-95		Ppia	1.75144	2.08555e-43	6.7334e-39
Rplp2	1.99918	2.11834e-98	6.83928e-94		Rpl30	1.6982	3.47063e-43	1.12053e-38
Rpl13	2.25856	2.34106e-98	7.55833e-94		Rgs2	2.04934	6.15467e-43	1.9871e-38
Rpl8	2.12604	2.43323e-98	7.85592e-94		Rpl23	1.77313	3.13185e-42	1.01115e-37
Rps10	2.18601	8.30288e-98	2.68067e-93		Sh3bgrl3	2.01364	8.89633e-42	2.87227e-37
Rpl18a	2.27917	1.01575e-97	3.27945e-93		Rpl27a	1.78833	2.6056e-41	8.41246e-37
Rpl22	2.05166	2.20437e-97	7.11703e-93		Atox1	2.18182	3.59916e-41	1.16203e-36
Rps29	2.54415	8.1351e-96	2.6265e-91		Rpl35a	1.743	1.29932e-39	4.19499e-35
Rps17	1.9792	1.02679e-95	3.31509e-91		Sec61b	2.16229	3.42476e-39	1.10572e-34
Rpl18	2.05736	1.02888e-94	3.32185e-90		Atp6v1f	1.76072	1.13553e-38	3.66617e-34
Rpl17	2.03442	5.33222e-93	1.72156e-88		Rpl32	1.70933	2.37274e-38	7.66062e-34
Rpl14	1.95838	1.86385e-92	6.01764e-88		Rpl11	1.71363	5.10743e-38	1.64898e-33
Ptma	1.92274	8.86704e-92	2.86281e-87		Rgs1	1.70888	2.79446e-34	9.02219e-30
Rps23	2.04672	2.16329e-91	6.9844e-87		Cstb	1.85472	1.14992e-33	3.71262e-29
Rpl37	2.14958	1.36346e-90	4.40205e-86		Sub1	1.70217	2.37382e-33	7.66413e-29
Rps12	2.11315	1.1189e-89	3.61247e-85		H2afz	1.78851	1.51537e-31	4.89252e-27
Rps14	1.97446	1.29015e-89	4.16537e-85		Npc2	1.92828	1.40365e-30	4.53183e-26
Rpl26	2.00171	1.94936e-89	6.2937e-85		Ifi27l2a	1.97139	2.42806e-30	7.83923e-26
Fau	1.93941	2.77361e-89	8.95488e-85		Cebpb	2.02961	1.70137e-29	5.49304e-25
Rpl11	1.96422	1.66052e-88	5.36115e-84		Vim	1.79407	7.10929e-28	2.2953e-23
Rpl10a	1.96647	2.24838e-88	7.25913e-84		Lgals1	1.78743	5.12306e-25	1.65403e-20
Rpl37a	2.12259	3.68587e-88	1.19002e-83		Atp6v0c	1.75357	7.96436e-25	2.57137e-20
Rps26	2.00251	1.59297e-86	5.14306e-82		Sat1	1.73699	2.20324e-24	7.11337e-20
H3f3a	2.07095	7.04233e-82	2.27369e-77		Ctsb	1.82708	2.04927e-22	6.61627e-18
Rpl38	1.92818	8.81603e-74	2.84634e-69		S100a11	1.73582	1.9995e-17	6.45559e-13
