# Supplementary material for: Analysis of intestinal epithelial cell responses to Cryptosporidium highlights the temporal effects of IFN-γ on parasite restriction
Source: PLoS Pathog. 2024 May 8;20(5):e1011820. doi: 10.1371/journal.ppat.1011820 (PMC11078546; doi:10.1371/journal.ppat.1011820)
Supplement: S2 Table — (XLSX) [file ppat.1011820.s011.xlsx]

## Sheet: Marker Genes
Cluster 1					Cluster 2					Cluster 3					Cluster4					Cluster 5					Culuster 6					Cluster 7					Cluster 8					Cluster 9					Cluster 10
Gene	Average log2(Fold Change)	p value	adjusted p value		Gene	Average log2(Fold Change)	p value	adjusted p value		Gene	Average log2(Fold Change)	p value	adjusted p value		Gene	Average log2(Fold Change)	p value	adjusted p value		Gene	Average log2(Fold Change)	p value	adjusted p value		Gene	Average log2(Fold Change)	p value	adjusted p value		Gene	Average log2(Fold Change)	p value	adjusted p value		Gene	Average log2(Fold Change)	p value	adjusted p value		Gene	Average log2(Fold Change)	p value	adjusted p value		Gene	Average log2(Fold Change)	p value	adjusted p value
Ptma	3.2421	0	0		Nlrp6	1.55872	0	0		Upp1	1.6421	0	0		Apoa1	0.687902	2.76471e-85	8.92616e-81		Cyp2c55	1.55231	6.48544e-172	2.09389e-167		Gm42418	1.00254	6.40176e-284	2.06687e-279		Pck1	1.69197	0	0		Ly6m	2.0907	0	0		Ada	3.2377	0	0		Fcgbp	6.81458	0	0
Ppia	3.19973	0	0		Mlxipl	1.61628	5.98509e-296	1.93235e-291		Cd74	1.18056	0	0		Ubd	1.54139	1.53065e-72	4.94187e-68		Slc10a2	1.52283	5.60034e-162	1.80813e-157		Lars2	1.15653	7.84231e-170	2.53197e-165		Lct	1.6862	0	0		Clca4a	1.92988	0	0		Slc28a2	3.19615	0	0		Muc2	6.11954	0	0
Rps27a	3.07637	0	0		Krt19	1.66349	8.15844e-296	2.63404e-291		Fabp6	1.1397	0	0		Cd74	0.901941	4.34352e-64	1.40235e-59		Tmigd1	1.31262	9.79716e-157	3.16311e-152		AY036118	0.835128	1.21259e-160	3.91498e-156		Cyp3a11	1.48291	0	0		Marcksl1	1.92065	0	0		Apoa4	2.85927	0	0		Zg16	5.69276	0	0
Rpl23	3.01747	0	0		Tgfbi	1.39401	5.41289e-283	1.74761e-278		Slc10a2	1.47838	3.39547e-289	1.09626e-284		Fam151a	1.16734	5.22616e-57	1.68732e-52		Phgr1	0.889415	5.95968e-112	1.92414e-107		mt-Co1	0.797736	2.05755e-75	6.643e-71		Plb1	1.46799	0	0		Ada	1.80782	0	0		Nt5e	2.80015	0	0		Tff3	5.47889	0	0
Rps8	3.00201	0	0		Prpsap1	1.47601	2.18703e-279	7.06104e-275		Slc13a1	1.36841	3.04397e-282	9.82775e-278		Enpp7	1.08454	1.49922e-56	4.84038e-52		Naaladl1	0.927932	5.93534e-95	1.91628e-90		mt-Atp6	0.679819	8.66214e-67	2.79666e-62		Asah2	1.40576	0	0		Slc28a2	1.80823	3.7123e-286	1.19855e-281		Ly6m	2.73754	0	0		Clca1	5.40068	0	0
Rpl27a	2.94964	0	0		Apol10a	1.42123	1.38423e-278	4.46914e-274		Ubd	1.57566	1.81368e-277	5.85566e-273		Dgat1	0.850956	2.5839e-55	8.34238e-51		Abcb1a	1.02891	1.14245e-75	3.68852e-71		mt-Co3	0.754169	1.12753e-66	3.64035e-62		Fabp2	0.90423	0	0		Duox2	1.82151	2.90215e-280	9.36987e-276		Slc23a4	2.39531	0	0		Ido1	4.22762	0	0
Rpl13	2.94873	0	0		Pigr	1.50571	8.78611e-269	2.83668e-264		Reg3g	1.52789	4.85216e-237	1.56657e-232		Slc5a12	1.30737	1.67562e-51	5.4099e-47		Neu1	1.06134	1.03544e-73	3.34303e-69		mt-Co2	0.691162	1.24049e-61	4.00506e-57		Enpp7	1.2936	9.43041e-295	3.0447e-290		Duoxa2	1.67655	1.28185e-217	4.13859e-213		Enpp3	2.36106	0	0		Spink4	3.90957	0	0
Rpl30	2.93295	0	0		Slc26a3	1.29948	3.13964e-267	1.01366e-262		Tmigd1	1.18329	8.79995e-225	2.84115e-220		Apol10a	1.15185	2.73532e-50	8.83125e-46		Gls	1.05069	1.69157e-59	5.46139e-55		mt-Nd1	0.558342	1.74593e-42	5.63692e-38		Apoc3	1.33092	1.9666e-282	6.34936e-278		Slc23a4	1.3009	1.35788e-206	4.38407e-202		Clca4a	2.17254	0	0		Agr2	3.67685	0	0
Rps4x	2.91718	0	0		Xist	1.28901	1.25344e-251	4.04686e-247		H2-Ab1	1.12207	1.07403e-223	3.4676e-219		Upp1	0.847408	9.60526e-46	3.10115e-41		Slc13a1	0.736459	1.19871e-44	3.87015e-40		mt-Nd4	0.678726	4.25555e-37	1.37395e-32		Rbp2	1.22117	2.7932e-264	9.01814e-260		Muc3	1.36372	6.49211e-205	2.09604e-200		Apoa1	0.986895	0	0		Sytl2	3.55745	0	0
Rps24	2.90996	0	0		Fabp6	1.45747	1.34367e-249	4.33817e-245		Gbp6	1.4055	1.95706e-223	6.31857e-219		Asah2	1.0096	3.62801e-44	1.17134e-39		Clec2h	0.474745	1.29296e-41	4.17445e-37		Defa24	0.633312	1.46633e-35	4.73421e-31		Fabp1	1.30446	5.43672e-253	1.7553e-248		Dstn	1.26152	9.76619e-191	3.15311e-186		Selenop	0.976509	0	0		S100a6	3.39671	0	0
Rpl12	2.88774	0	0		Rrbp1	1.05254	6.88413e-233	2.22261e-228		H2-Aa	1.25982	2.6212e-221	8.46279e-217		Vil1	0.623231	1.57038e-38	5.07013e-34		Atp2b1	0.912651	6.26259e-36	2.02194e-31		mt-Cytb	0.443017	7.46663e-34	2.41067e-29		Slc7a15	1.13499	2.13208e-227	6.88364e-223		Tmsb4x	1.11855	4.49456e-181	1.45111e-176		Epcam	0.931906	0	0		Fer1l6	3.34024	0	0
Rpl32	2.88276	0	0		Rpsa	1.40839	2.7531e-207	8.88867e-203		Slc25a48	1.21005	4.49546e-218	1.45141e-213		Myo15b	0.535382	8.52474e-38	2.7523e-33		Rnf152	0.855333	4.5234e-32	1.46042e-27		Gm20594	0.940873	3.02502e-29	9.76658e-25		Fam151a	1.06467	8.67207e-221	2.79986e-216		Cldn4	1.49845	2.3854e-180	7.70151e-176		Tmsb4x	1.01245	2.74511e-260	8.86287e-256		Krt18	3.24002	0	0
Rps15a	2.86681	0	0		Dusp5	1.54834	2.05727e-206	6.64209e-202		Enpep	0.98245	9.46978e-210	3.05741e-205		Aqp1	1.10486	2.64946e-37	8.55404e-33		Cyp3a25	0.851797	3.47622e-29	1.12233e-24		mt-Nd2	0.602676	7.03775e-28	2.27221e-23		Dnase1	1.25237	6.00959e-214	1.94026e-209		H2-K1	0.90271	1.35098e-172	4.36177e-168		Krt20	1.06475	8.72631e-236	2.81738e-231		Lgals2	3.03502	0	0
Rps2	2.78829	0	0		Areg	1.54767	6.52283e-191	2.10596e-186		Gbp8	1.27964	4.97308e-207	1.60561e-202		Apoa4	0.739138	3.72739e-37	1.20343e-32		Slc51a	0.469565	3.64497e-26	1.17681e-21		Naip5	0.623298	9.41652e-28	3.04022e-23		Guca2b	0.982314	1.98083e-212	6.3953e-208		Prdm1	1.32072	4.26229e-164	1.37612e-159		Apob	0.987724	3.67338e-231	1.18599e-226		Ccl6	2.97206	0	0
Eef1a1	2.77988	0	0		Neurl3	1.16539	1.23072e-190	3.97352e-186		Reg3b	1.07276	8.08283e-204	2.60962e-199		Slc6a19	0.912509	2.16364e-34	6.98552e-30		Gm42418	0.32649	4.11133e-26	1.32738e-21		mt-Nd5	0.750746	1.45087e-26	4.68429e-22		Apoa1	0.651027	5.3956e-211	1.74202e-206		Apob	0.971969	4.68838e-164	1.51369e-159		Dnpep	1.72492	1.36679e-222	4.41281e-218		Myo5c	2.83163	0	0
Rps7	2.71408	0	0		Slc51a	1.08553	8.72982e-188	2.81851e-183		B2m	0.801034	2.0359e-188	6.5731e-184		Xdh	0.585476	2.35711e-34	7.61015e-30		Pmp22	0.53747	2.78979e-25	9.00711e-21		Naip6	0.586706	4.26711e-18	1.37768e-13		Apoa4	0.5901	3.36584e-184	1.0867e-179		Itgb6	1.23697	1.62788e-160	5.25576e-156		Cldn4	1.43987	1.80672e-218	5.83316e-214		Fosb	2.81559	0	0
Rpl39	2.70295	0	0		Maoa	1.09301	3.27523e-184	1.05744e-179		Anpep	0.674034	2.40875e-183	7.7769e-179		Slc9a3r1	0.90265	4.31346e-34	1.39264e-29		Zfp773	0.708519	1.56456e-24	5.05134e-20		Gm26917	0.591262	2.90875e-15	9.39118e-11		Apoc2	1.25414	1.13263e-173	3.65679e-169		Mxd1	1.08062	6.28146e-157	2.02803e-152		Mxd1	0.960881	2.72057e-201	8.78364e-197		Qsox1	2.6315	0	0
Rps9	2.68499	0	0		Gna11	0.992898	1.52113e-171	4.91111e-167		Sis	1.00986	3.49961e-150	1.12988e-145		Creb3l3	0.828396	7.37378e-34	2.3807e-29		AY036118	0.321021	6.69465e-24	2.16143e-19		Chd3	0.622623	3.07565e-15	9.93003e-11		Lap3	0.924062	2.76753e-170	8.93526e-166		Ifit1bl1	1.64884	1.57219e-140	5.07597e-136		Apoc3	1.44208	1.85889e-195	6.00162e-191		AW112010	2.60717	0	0
Rps19	2.65512	0	0		Sis	0.989017	6.66476e-166	2.15178e-161		H2-K1	0.586289	2.8789e-146	9.29483e-142		H2-Ab1	0.879077	2.03884e-32	6.5826e-28		Fth1	0.395766	1.85875e-22	6.00114e-18		Cubn	0.593577	6.6668e-14	2.15244e-09		Ano6	0.974152	1.96699e-169	6.35062e-165		Epcam	0.755992	4.07824e-138	1.3167e-133		Malat1	0.764235	4.59286e-195	1.48285e-190		Hepacam2	2.54748	0	0
Rps13	2.64251	0	0		Baiap2l2	1.02225	2.92834e-159	9.45444e-155		Slc5a1	0.829735	5.62176e-145	1.81504e-140		Lap3	0.745465	5.67896e-32	1.83351e-27		Ptprd	0.695728	1.9376e-22	6.25575e-18		Defa30	0.729291	2.99587e-12	9.67246e-08		Pepd	0.879875	9.2367e-151	2.98216e-146		Lmo7	1.17098	8.92877e-136	2.88274e-131		Fabp2	0.680379	9.29919e-192	3.00234e-187		Txndc5	2.44277	0	0
Rplp1	2.64167	0	0		Gm26917	1.31503	6.80119e-158	2.19583e-153		Phgr1	0.65429	1.51622e-140	4.89527e-136		Plb1	0.523373	2.71732e-31	8.77314e-27		Clca4a	0.538346	1.57355e-20	5.08036e-16		Defa21	0.66063	4.50386e-12	1.45412e-07		Ace	0.984371	1.72928e-144	5.58315e-140		AA467197	1.38859	2.72796e-133	8.8075e-129		Sfn	1.50633	1.27585e-179	4.11921e-175		Lypd8	2.36931	0	0
Rpl7	2.62717	0	0		Chka	1.08804	2.75095e-157	8.88172e-153		Mgam	0.928601	8.588e-139	2.77272e-134		Anpep	0.861591	4.71911e-31	1.52361e-26		Vegfa	0.506573	3.91463e-20	1.26388e-15		Defa22	0.651402	8.56345e-11	2.7648e-06		Crip1	0.474869	2.32456e-142	7.50509e-138		Ceacam1	1.10511	1.29855e-131	4.19249e-127		Myo15b	0.718553	4.58369e-173	1.47989e-168		Muc3a	2.36581	0	0
Rps23	2.59443	0	0		Aldh1b1	0.991104	2.27489e-151	7.34472e-147		Abcb1a	0.983491	2.03428e-138	6.56788e-134		H2-K1	0.692105	2.06998e-29	6.68313e-25		Erbin	0.465779	4.14814e-20	1.33927e-15		mt-Nd3	0.556863	9.0149e-10	2.91055e-05		Gda	0.777879	2.68855e-138	8.68024e-134		Serpinb1a	1.23842	3.15475e-129	1.01854e-124		Pmp22	1.02045	3.32432e-162	1.07329e-157		Ano7	2.36006	0	0
Rpl11	2.59181	0	0		Ext1	0.945012	6.66812e-150	2.15287e-145		Neu1	0.930498	4.92284e-138	1.58939e-133		Gda	0.536136	1.93439e-28	6.24536e-24		Rsrp1	0.61732	1.65793e-18	5.35279e-14		Nsd1	0.275041	2.28325e-07	0.00737171		Aqp1	0.912334	2.12701e-134	6.86726e-130		B2m	0.910969	2.89515e-124	9.34729e-120		Npc1l1	0.943941	1.00585e-156	3.24749e-152		Atp2a3	2.2268	0	0
Rpl3	2.59123	0	0		Fgf15	1.33757	8.0848e-142	2.61026e-137		Cdhr5	0.554631	9.98947e-125	3.2252e-120		Slc15a1	0.973697	2.82799e-28	9.13044e-24		Samd9l	0.52882	5.40953e-17	1.74652e-12		Gls	0.408124	4.66878e-07	0.0150736		Slc15a1	0.702207	4.44624e-129	1.43551e-124		Selenop	0.717373	2.79089e-123	9.01067e-119		Abhd2	1.30951	9.28936e-155	2.99916e-150		Gm609	2.22066	0	0
Ndufa4	2.59045	0	0		Slc16a5	1.02593	7.88273e-140	2.54502e-135		Slc51a	0.747387	1.51377e-118	4.88735e-114		Rrbp1	0.650564	9.51904e-28	3.07332e-23		Xist	0.386266	7.54152e-17	2.43485e-12		4932438A13Rik	0.406514	8.01199e-06	0.258675		Creb3l3	0.730673	2.95595e-125	9.54358e-121		Tmcc3	1.24406	6.52164e-118	2.10558e-113		Muc3	0.906129	1.20131e-147	3.87856e-143		Bcas1	2.20405	0	0
Rps3a1	2.58216	0	0		Ccl25	0.878288	6.66469e-138	2.15176e-133		H2-Eb1	0.939903	2.35429e-107	7.60105e-103		Ace	0.687129	2.57671e-27	8.31916e-23		Tcim	0.445705	1.29274e-15	4.17373e-11		Prpf38b	0.252556	2.76947e-05	0.89415		Epb41l3	0.861628	6.67987e-124	2.15666e-119		Slc25a22	1.12984	1.11722e-117	3.60706e-113		Jun	0.856156	5.54494e-146	1.79024e-141		Tm4sf4	2.19893	0	0
Rps21	2.57655	0	0		mt-Nd4l	1.04135	6.44943e-135	2.08226e-130		H2-D1	0.608686	1.10557e-101	3.56944e-97		Ggt1	0.566949	1.55399e-25	5.01721e-21		Mep1a	0.557044	1.31936e-15	4.25968e-11		Rbm5	0.262979	9.67769e-05	1		Maf	0.73574	7.94678e-123	2.5657e-118		Muc13	0.882793	1.53266e-114	4.94836e-110		Cldn7	0.67556	7.31745e-137	2.36251e-132		Cldn4	2.15885	0	0
Rps18	2.56734	0	0		Atp1a1	0.924743	9.31687e-135	3.00804e-130		Atp1b1	0.685427	5.72748e-100	1.84917e-95		H2-Q2	0.699312	2.78123e-25	8.97947e-21		Cdhr5	0.544534	1.57166e-15	5.07427e-11		Nrip1	0.265955	0.000222554	1		Slc43a2	0.853869	4.62566e-115	1.49344e-110		Oasl1	1.23948	2.63234e-111	8.49878e-107		Alpi	0.968652	8.25263e-129	2.66445e-124		Clmn	2.15519	0	0
Atp5g1	2.55068	0	0		Ankrd11	0.899492	4.51705e-132	1.45838e-127		Dpep1	0.651645	1.05339e-93	3.40098e-89		Selenop	0.878169	1.89949e-24	6.1327e-20		Aspa	0.539698	3.55965e-15	1.14927e-10		2900026A02Rik	0.260529	0.000294404	1		Spink1	0.780682	2.56099e-113	8.26841e-109		Irf7	1.10536	1.60952e-108	5.19648e-104		Prap1	0.74854	2.46357e-128	7.95388e-124		P2rx4	2.10657	0	0
Rpl10a	2.55038	0	0		Tubal3	0.903898	1.07607e-131	3.47419e-127		Abcg2	0.737437	1.67148e-93	5.39656e-89		Defa24	0.995929	1.31908e-23	4.2588e-19		Etnk1	0.503919	1.19677e-14	3.86389e-10		Abcc2	0.598461	0.000614702	1		Anxa4	0.667505	1.19943e-109	3.87249e-105		Cdhr2	0.723203	2.11645e-106	6.83319e-102		Creb3l3	1.06139	8.1276e-124	2.62408e-119		Klk1	2.09601	0	0
Cox5a	2.53518	0	0		St3gal4	0.721624	2.58209e-129	8.33654e-125		2200002D01Rik	0.474095	1.45255e-89	4.6897e-85		Slc27a4	0.668728	1.4236e-23	4.59622e-19		Msmo1	0.512744	6.49838e-14	2.09807e-09		Pkn2	0.255951	0.00134977	1		Gpx4	0.732517	1.91993e-109	6.19867e-105		Isg15	1.4639	4.17916e-106	1.34928e-101		Apol9a	1.19137	8.70169e-124	2.80943e-119		Wars	2.08993	0	0
Rps11	2.534	0	0		Slc25a37	0.875782	2.31647e-123	7.47896e-119		Nos2	0.846812	8.26544e-88	2.66858e-83		Epb41l3	0.583919	7.22382e-22	2.33228e-17		Lratd1	0.367363	1.13594e-13	3.66751e-09		Smg1	0.285889	0.00741753	1		Cyp2d26	0.82817	1.13474e-105	3.66364e-101		Insig2	1.13731	9.18738e-106	2.96624e-101		S100a6	0.727681	5.20398e-123	1.68016e-118		Stard10	2.0796	0	0
Rplp0	2.53237	0	0		Slc6a20a	0.946982	2.8655e-121	9.25157e-117		Guca2a	0.617104	7.62211e-87	2.46088e-82		Nudt5	0.507135	9.04535e-20	2.92038e-15		Sgk1	0.515815	1.56784e-13	5.06193e-09							Vnn1	0.815677	2.78503e-105	8.99176e-101		S100a10	0.946102	5.74386e-105	1.85446e-100		Slc25a22	1.12142	6.0139e-123	1.94165e-118		Mcf2l	2.05725	0	0
Pycard	2.53121	0	0		Hkdc1	0.910977	3.1927e-120	1.03079e-115		Ifit1bl1	0.776504	1.32073e-81	4.26412e-77		Rbp2	0.64827	1.05006e-18	3.39022e-14		Fryl	0.520102	2.49421e-13	8.05281e-09							Clca4b	0.598284	1.11604e-104	3.60324e-100		H2-D1	0.935123	9.86639e-101	3.18546e-96		Lama3	1.24908	9.23043e-122	2.98014e-117		Gcnt3	2.02875	0	0
Rps26	2.52481	0	0		Gm9926	0.960385	4.94285e-117	1.59585e-112		Hmgcs1	0.656832	5.56368e-81	1.79629e-76		Cdhr5	0.858224	1.40135e-18	4.5244e-14		Hmgcs1	0.566833	3.25603e-13	1.05124e-08							Cyp4v3	0.797119	6.67972e-104	2.15661e-99		Eps8l3	1.13331	1.31205e-100	4.23609e-96		Lpin2	1.17386	1.1335e-119	3.65961e-115		Thbs1	2.00503	0	0
Rpl14	2.51802	0	0		Ncln	0.825762	5.58961e-117	1.80466e-112		Ggt1	0.544334	1.15845e-79	3.74017e-75		Plec	0.734595	3.83874e-18	1.23938e-13		Gsdme	0.32261	4.77269e-13	1.54091e-08							Dgat1	0.55109	9.9279e-103	3.20532e-98		Prap1	0.786628	7.80803e-92	2.5209e-87		Zc3h13	1.32367	1.70129e-110	5.49278e-106		Atoh1	1.99112	0	0
Cox6c	2.51633	0	0		Sema4g	0.92584	5.82781e-117	1.88157e-112		Ddx60	0.813158	1.67276e-78	5.40067e-74		Pls1	0.698207	2.51975e-17	8.13527e-13		Wsb1	0.373507	1.29856e-12	4.19254e-08							Selenop	0.450551	1.07779e-101	3.47974e-97		Noct	1.11575	1.91896e-90	6.19555e-86		Krt8	0.577938	6.57323e-103	2.12223e-98		Ccn1	1.92023	0	0
Rpl22	2.49602	0	0		Slc38a2	0.936485	7.54129e-109	2.43478e-104		Crip1	0.644272	3.01159e-74	9.72321e-70		Npc1l1	0.709749	3.73414e-17	1.2056e-12		Sat1	0.346175	2.51662e-12	8.12516e-08							Slc16a10	0.844266	1.93779e-101	6.25635e-97		Lpin2	1.04226	3.05479e-89	9.8627e-85		Pgm2	1.15278	1.94454e-102	6.27814e-98		Smim6	1.90113	0	0
Rack1	2.49338	0	0		Rnd3	0.938652	7.31783e-106	2.36263e-101		Mep1b	0.752088	2.71018e-73	8.7501e-69		Golga4	0.559744	5.80494e-17	1.87418e-12		Rfk	0.302511	1.60235e-11	5.17334e-07							Scp2	0.63168	2.35307e-99	7.59712e-95		Cdhr5	0.998674	1.50267e-84	4.85151e-80		Cystm1	0.928593	1.61739e-101	5.22191e-97		Smim14	1.83235	0	0
Rpl37	2.4854	0	0		mt-Nd3	0.863014	1.04787e-105	3.38314e-101		Jarid2	0.428469	4.87689e-72	1.57455e-67		Mme	0.716441	6.50734e-17	2.10096e-12		Ceacam1	0.352198	1.84148e-11	5.9454e-07							Tm4sf5	0.840807	5.78508e-97	1.86777e-92		Emp1	1.01764	2.49587e-84	8.05815e-80		Tut7	0.913307	3.0667e-100	9.90116e-96		Rab27b	1.83	0	0
Rpl5	2.48255	0	0		Sfxn1	0.827205	5.89998e-103	1.90487e-98		Pls1	0.671532	5.65707e-71	1.82644e-66		Cobl	0.765161	1.59616e-16	5.15336e-12		Ddx5	0.475474	2.10813e-11	6.80629e-07							Pls1	0.491254	7.37678e-94	2.38167e-89		Nckap5	1.01392	9.297e-84	3.00163e-79		Clca4b	0.705805	5.84646e-97	1.88759e-92		Ccnd2	1.81916	0	0
Rps10	2.47981	0	0		Zyx	0.949025	1.24801e-101	4.02933e-97		Slc5a8	0.554047	3.36622e-70	1.08682e-65		Ezr	0.639007	3.46072e-16	1.11733e-11		Naip5	0.318318	3.45307e-11	1.11486e-06							Hsd17b11	0.721643	1.80624e-89	5.83164e-85		Sfn	0.852537	1.16025e-80	3.74599e-76		Slc6a8	0.914031	2.33362e-96	7.53434e-92		Klf2	1.81275	0	0
Oat	2.47935	0	0		Chdh	0.803796	7.23756e-100	2.33672e-95		Pigr	0.593635	9.11477e-70	2.9428e-65		Cdhr2	0.751883	8.99934e-16	2.90553e-11		Spint2	0.343129	4.54596e-11	1.46771e-06							Clec2h	0.436907	4.81597e-88	1.55489e-83		Tmigd1	0.968273	1.81079e-79	5.8463e-75		Susd2	1.05657	4.82504e-94	1.55781e-89		Rasef	1.81106	0	0
Rps6	2.4671	0	0		Ldlr	0.956135	2.47977e-99	8.00617e-95		Smim24	0.733291	1.61698e-68	5.22058e-64		Pck1	0.720646	6.23751e-15	2.01384e-10		Nfat5	0.424691	9.29763e-11	3.00183e-06							Anpep	0.696644	2.57124e-86	8.30152e-82		Lhfpl2	0.93223	2.64818e-79	8.54993e-75		Stk25	0.911647	1.92515e-86	6.21554e-82		Galnt12	1.72045	0	0
Rps20	2.4576	0	0		Reep6	0.710234	5.56658e-99	1.79723e-94		Parp14	0.797068	6.33395e-68	2.04498e-63		Mttp	0.634659	1.57514e-14	5.08548e-10		Dpep1	0.346842	1.01807e-10	3.28693e-06							Atxn7l3b	0.690338	1.04372e-83	3.36975e-79		Foxo3	0.938688	1.87096e-77	6.04058e-73		Cdhr2	1.04998	4.37595e-83	1.41282e-78		Tpsg1	1.69919	0	0
Rps17	2.45124	0	0		mt-Cytb	0.912101	5.83613e-98	1.88425e-93		Ifit1	0.641952	7.95409e-68	2.56806e-63		Ces2a	0.656286	3.4801e-14	1.12359e-09		Clec2d	0.480938	1.17933e-10	3.80758e-06							Mafb	0.626484	1.23322e-81	3.98156e-77		Ndfip2	0.849881	1.66667e-76	5.38102e-72		Npc1	1.06946	1.1284e-82	3.64315e-78		Foxa3	1.68584	0	0
Rps12	2.44616	0	0		Sesn1	0.775366	3.81986e-95	1.23328e-90		Clic5	0.785628	2.72498e-66	8.79788e-62		Parp14	0.56679	4.05818e-14	1.31022e-09		Slc51b	0.444693	3.64961e-10	1.17831e-05							2010106E10Rik	0.714494	4.48523e-80	1.4481e-75		Ccng2	0.801042	9.73407e-73	3.14274e-68		Duox2	0.857048	1.57999e-77	5.10114e-73		Ern2	1.67854	0	0
Rps16	2.44605	0	0		Oat	0.723189	8.50512e-95	2.74596e-90		Stat1	0.585877	6.90012e-65	2.22777e-60		Slc7a15	0.566979	5.08786e-14	1.64267e-09		Stk25	0.319664	3.8447e-10	1.2413e-05							Hadh	0.607134	2.96219e-77	9.56374e-73		S100a6	0.990691	2.1692e-72	7.00347e-68		Serpinb1a	0.795179	1.16433e-74	3.75916e-70		Rgs2	1.65063	0	0
Plac8	2.43452	0	0		Egr1	0.789105	9.81221e-95	3.16797e-90		Slc51b	0.790751	3.99918e-64	1.29118e-59		Chka	0.780268	5.62865e-14	1.81727e-09		Ces2c	0.436122	5.30735e-10	1.71353e-05							Vil1	0.556836	3.4309e-76	1.1077e-71		Serpinb6a	0.908522	5.66697e-72	1.82964e-67		Neat1	0.735373	9.29967e-74	3.00249e-69		Hgfac	1.56143	0	0
Cox8a	2.42422	0	0		Trim2	0.825287	5.43872e-94	1.75595e-89		D5Ertd579e	0.509572	5.12708e-64	1.65533e-59		Exoc3l4	0.506396	8.84507e-14	2.85572e-09		Slc13a2	0.319127	9.06215e-10	2.92581e-05							Aldob	0.525395	4.29191e-76	1.38569e-71		Msmo1	0.802489	3.17427e-71	1.02484e-66		Serpinb6a	0.754644	1.32172e-73	4.2673e-69		Odf2l	1.55706	0	0
Rpl27	2.4146	0	0		mt-Nd1	0.856153	5.07835e-93	1.6396e-88		Ceacam1	0.671817	1.99108e-60	6.42841e-56		Clca4b	0.586568	2.31613e-13	7.47787e-09		Naip6	0.404724	2.63508e-09	8.50763e-05							Cubn	0.539621	2.40115e-74	7.75236e-70		Pgm2	0.926028	8.71187e-70	2.81272e-65		Ahnak	0.940175	7.88788e-73	2.54668e-68		Selenom	1.54298	0	0
Rpl18	2.4107	0	0		Srrm2	0.721701	7.68938e-90	2.48259e-85		Tspan3	0.514339	4.44109e-60	1.43385e-55		Fosb	0.540892	1.08514e-12	3.50348e-08		Lrp1	0.371652	4.91155e-09	0.000158574							Alpi	0.458291	3.00507e-74	9.70217e-70		Cystm1	0.868534	6.92195e-69	2.23482e-64		Ces2a	0.867155	1.89239e-70	6.10976e-66		Spdef	1.53459	0	0
Rpl35a	2.40461	0	0		Prpf38b	0.684477	1.95025e-87	6.29658e-83		Dpp4	0.61569	8.42256e-60	2.71931e-55		Slc43a2	0.626574	2.46081e-12	7.94497e-08		Ipmk	0.356886	5.07296e-09	0.000163786							Smim24	0.605318	2.0742e-73	6.69676e-69		Arrdc4	0.894354	1.16382e-67	3.75752e-63		Eps8l3	1.01939	4.55299e-69	1.46998e-64		Lrrc26	1.5137	0	0
Rps25	2.3985	0	0		Il17rc	0.693035	4.61804e-87	1.49098e-82		Med13	0.611617	1.2827e-59	4.14132e-55		Cs	0.655115	2.8984e-12	9.35777e-08		Plekha1	0.472334	7.90986e-09	0.000255378							Npc1l1	0.689009	3.77172e-73	1.21774e-68		Trim25	1.07582	2.71886e-67	8.77811e-63		4930539E08Rik	1.0029	2.5701e-67	8.29783e-63		Tspan1	1.50139	0	0
Rps28	2.39768	0	0		Ogt	0.782344	6.79787e-87	2.19476e-82		Sectm1b	0.608848	1.49423e-59	4.82428e-55		P4hb	0.722183	3.15193e-12	1.01763e-07		Ces2e	0.380404	8.50942e-09	0.000274735							Ifi27l2b	0.625072	7.15337e-72	2.30954e-67		4930539E08Rik	0.987543	4.06568e-67	1.31265e-62		S100a11	0.854408	5.0908e-64	1.64362e-59		2210407C18Rik	1.5004	0	0
Rps3	2.39445	0	0		Atp5d	0.712076	1.09963e-85	3.55028e-81		4931406C07Rik	0.522352	3.10719e-58	1.00319e-53		Gpx4	0.532397	3.9862e-12	1.28698e-07		Cyp4f14	0.390477	9.00145e-09	0.000290621							Treh	0.61986	5.52728e-71	1.78454e-66		Clic5	1.33544	5.0218e-64	1.62134e-59		Clic1	0.842682	4.83309e-63	1.56041e-58		Mlph	1.49821	0	0
Rpl21	2.37981	0	0		Dst	0.748668	5.55691e-85	1.7941e-80		Irf7	0.648056	7.02451e-56	2.26793e-51		Son	0.514569	8.93507e-11	2.88478e-06		Cd164	0.352217	1.11466e-08	0.000359881							Pdzk1	0.523822	1.48634e-70	4.79879e-66		S100a11	0.855645	5.44193e-64	1.75698e-59		H2-K1	1.00045	1.04209e-62	3.36449e-58		5330417C22Rik	1.47029	0	0
Rpl23a	2.374	0	0		Me2	0.715414	4.01219e-84	1.29538e-79		Dgkd	0.593256	1.96922e-54	6.35784e-50		Soat2	0.643347	1.31663e-10	4.25086e-06		Ptms	0.352296	1.59558e-08	0.000515149							Mdh1	0.603456	3.18457e-68	1.02817e-63		Apoa1	0.880347	9.05089e-64	2.92217e-59		Ndfip2	0.607309	1.28374e-61	4.14468e-57		Ramp1	1.46516	0	0
Rpl15	2.36128	0	0		Rpl36	0.746157	1.34508e-83	4.34273e-79		Slc39a4	0.618314	3.9174e-52	1.26477e-47		Myo1a	0.649858	1.43788e-10	4.64233e-06		Mpp1	0.319817	1.69453e-08	0.000547097							H2-Q2	0.57669	1.4603e-67	4.71472e-63		Acta1	1.06471	2.88118e-63	9.30219e-59		Dsp	0.612573	2.35403e-61	7.60022e-57		S100a13	1.44363	0	0
Rpl29	2.35872	0	0		Hspa5	0.783961	3.41759e-80	1.1034e-75		Ezr	0.496273	3.28585e-51	1.06087e-46		Anxa4	0.520338	2.56918e-10	8.29484e-06		Pdzk1	0.315656	3.11735e-08	0.00100647							Mme	0.679791	1.54224e-66	4.97928e-62		Cyp3a13	0.900779	2.07081e-61	6.68581e-57		Ifrd1	0.725062	6.30416e-61	2.03536e-56		Krt7	1.41824	0	0
Rpl19	2.35552	0	0		Tm4sf20	0.711987	1.06758e-79	3.44677e-75		Ppfia3	0.544394	4.25521e-51	1.37384e-46		St3gal4	0.604587	3.40237e-09	0.000109849		Gm20594	0.397402	3.3935e-08	0.00109562							Mttp	0.650135	1.28324e-65	4.14308e-61		Cdh1	0.882788	3.60261e-61	1.16314e-56		Plec	0.765124	2.29037e-58	7.3947e-54		Unc13b	1.39895	0	0
Rps29	2.33749	0	0		Srsf11	0.721562	3.01444e-77	9.73243e-73		Tcn2	0.656051	1.17598e-50	3.79676e-46		Clec2h	0.546975	3.63133e-09	0.000117241		Chd3	0.333128	4.34411e-08	0.00140254							Sord	0.684709	1.41152e-64	4.55723e-60		Actg1	0.811498	6.4973e-58	2.09772e-53		S100a10	0.98491	3.15081e-58	1.01727e-53		2010001K21Rik	1.39743	0	0
Rpl8	2.32527	0	0		Slc4a4	0.706168	1.75197e-76	5.65642e-72		Calr	0.454769	5.22332e-50	1.6864e-45		Pepd	0.517942	7.88897e-09	0.000254703		Cubn	0.453833	4.98474e-08	0.00160937							Cda	0.628541	1.61863e-63	5.22592e-59		Ifit1	0.765914	1.78453e-57	5.76154e-53		Lmo7	0.776615	2.29903e-57	7.42265e-53		Creb3l1	1.37213	0	0
Prdx1	2.32062	0	0		Gpx2	0.696292	2.18405e-74	7.05142e-70		Tap1	0.610401	1.43572e-49	4.63536e-45		Defa30	0.532681	1.61593e-08	0.000521719		Ahnak	0.375	5.71728e-08	0.00184588							Cyb5r3	0.489173	7.5532e-63	2.43863e-58		Cxadr	0.720479	1.85177e-56	5.97864e-52		Hsd17b11	0.719676	1.82163e-56	5.88131e-52		Capn9	1.35709	0	0
Rpl34	2.29528	0	0		Atf3	0.599629	1.13762e-73	3.67293e-69		Aspa	0.742271	8.11665e-49	2.62054e-44		Defa21	0.707491	1.67975e-08	0.000542324		Csnk1a1	0.354802	1.00896e-07	0.00325752							Prr15	0.564075	8.42116e-62	2.71886e-57		Prss30	0.837918	5.87393e-56	1.89646e-51		Azin1	0.902346	4.68983e-56	1.51416e-51		Glul	1.26907	0	0
Txn1	2.28738	0	0		Cox4i1	0.652337	6.90917e-72	2.23069e-67		Sptlc2	0.468554	2.05841e-48	6.64577e-44		Atxn7l3b	0.599726	2.98045e-08	0.000962267		Abcg2	0.326935	1.26466e-07	0.00408308							Rfk	0.673665	5.31252e-60	1.7152e-55		Malat1	0.729098	1.37398e-55	4.43602e-51		Muc13	1.13984	1.4224e-55	4.59237e-51		Mllt3	1.25167	0	0
Cox7a2	2.28279	0	0		Fkbp2	0.759562	1.7594e-71	5.68039e-67		Irf8	0.468965	2.83229e-47	9.14432e-43		Ano6	0.705961	3.81082e-08	0.00123036		Fbxl3	0.44357	1.36766e-07	0.00441562							Bst1	0.560672	5.99961e-60	1.93703e-55		Gabarap	0.695922	7.66889e-55	2.47598e-50		Fosl2	0.867535	9.53637e-55	3.07891e-50		Mtss1	1.44321	3.86455e-283	1.24771e-278
Npm1	2.2802	0	0		Cd74	0.594977	7.24158e-71	2.33802e-66		Nckap5	0.466369	2.98852e-46	9.64874e-42		Calr	0.727297	4.1815e-08	0.00135004		4931406C07Rik	0.335108	5.93129e-07	0.0191497							Sgpl1	0.552991	6.3525e-60	2.05097e-55		Prr13	0.864957	2.97375e-54	9.60103e-50		Ccng2	0.705752	1.35271e-54	4.36735e-50		Sh3bgrl3	1.7163	4.31993e-282	1.39473e-277
Eef1b2	2.27984	0	0		Tmem120a	0.640398	7.14612e-70	2.3072e-65		Rrbp1	0.545264	3.33876e-46	1.07795e-41		H2-D1	0.602234	5.44319e-08	0.00175739		Ppp1r12a	0.405865	1.04729e-06	0.0338129							Gm26917	0.647255	4.04744e-58	1.30675e-53		Pmp22	0.788159	5.90605e-54	1.90683e-49		Gramd1b	0.689225	3.31868e-54	1.07147e-49		Gm1123	1.90459	2.12227e-264	6.85195e-260
Rps5	2.27954	0	0		Nos2	0.639234	7.98826e-70	2.57909e-65		Ace2	0.578385	3.64239e-46	1.17598e-41		Mdh1	0.485625	6.98806e-08	0.00225617		Luzp1	0.383799	1.07375e-06	0.034667							Cyp4f14	0.546441	2.14503e-57	6.92546e-53		Stk25	0.787351	3.73113e-53	1.20463e-48		Apoc2	0.858908	1.42835e-50	4.61157e-46		Cpm	1.88946	7.73085e-250	2.49598e-245
Rpl6	2.25713	0	0		mt-Atp6	0.621058	2.93023e-69	9.46054e-65		Glrx	0.630704	7.57195e-45	2.44468e-40		Espn	0.593484	8.29493e-08	0.0026781		Dgka	0.312979	1.25328e-06	0.0404634							Khk	0.656307	4.05343e-57	1.30869e-52		Rhpn2	0.798622	1.50623e-52	4.86301e-48		Ivns1abp	0.607125	2.60591e-49	8.41344e-45		Gm26532	1.25286	1.05419e-243	3.40355e-239
Rps14	2.24917	0	0		Rpl26	0.631753	2.49012e-68	8.0396e-64		Tle4	0.539983	1.46444e-44	4.7281e-40		Fos	0.642954	8.89453e-08	0.00287169		Eps8	0.309312	1.25617e-06	0.0405566							P4hb	0.622816	2.76496e-56	8.92694e-52		Cldn7	0.766464	1.4762e-50	4.76606e-46		Tpm1	0.799052	2.50369e-48	8.08342e-44		Tpm4	1.31954	7.31215e-235	2.3608e-230
Cox7b	2.22409	0	0		Dab1	0.639261	3.31096e-68	1.06898e-63		Oasl2	0.542169	8.76514e-43	2.82991e-38		Raph1	0.60307	1.06249e-07	0.00343036		Aoc1	0.371062	1.83221e-06	0.0591549							Mical1	0.436713	3.3684e-56	1.08752e-51		Max	0.753748	1.14937e-49	3.71086e-45		Cyp3a11	0.812016	8.34714e-47	2.69496e-42		Fermt1	1.45674	1.63913e-227	5.2921e-223
Rpl13a	2.21176	0	0		Eef2	0.692144	6.08482e-68	1.96455e-63		Raph1	0.56282	2.7029e-41	8.72657e-37		D5Ertd579e	0.577346	1.72194e-07	0.00555944		Ace2	0.350091	2.84526e-06	0.091862							Cgref1	0.504701	4.4121e-56	1.42449e-51		Clca4b	0.73478	1.63752e-48	5.28688e-44		Actb	0.822916	5.16424e-46	1.66733e-41		Krt19	1.15746	3.93823e-220	1.2715e-215
Nme2	2.19259	0	0		Ano9	0.617732	2.12379e-67	6.85686e-63		Naaladl1	0.450181	1.72958e-40	5.58412e-36		H2-Aa	0.578421	2.82527e-07	0.00912168		Abhd17c	0.299778	3.95236e-06	0.127606							Myo1a	0.574579	1.78047e-54	5.74843e-50		Tut7	0.731656	1.5899e-47	5.13316e-43		Mtmr11	0.807348	7.86251e-43	2.53849e-38		Guk1	1.77548	4.3137e-211	1.39272e-206
Naca	2.18985	0	0		Mlec	0.641185	2.20112e-67	7.10654e-63		Msmo1	0.482022	1.78204e-40	5.75351e-36		Naip5	0.507528	3.42297e-07	0.0110514		Dnm2	0.321133	4.54953e-06	0.146886							Naip5	0.622897	2.74941e-54	8.87675e-50		Ifrd1	0.759398	3.2542e-46	1.05065e-41		Slc27a4	0.64213	8.47714e-43	2.73693e-38		Ier2	1.25877	3.15907e-209	1.01994e-204
Gpx2	2.18194	0	0		Lima1	0.684344	2.20818e-67	7.12932e-63		Atp2b1	0.665934	5.30434e-39	1.71256e-34		Gm26917	0.520656	4.00174e-07	0.01292		Ugcg	0.347989	5.47242e-06	0.176683							Naprt	0.542931	1.16053e-53	3.74687e-49		Cast	0.707403	1.23848e-45	3.99857e-41		Hist1h2bc	0.701715	3.15794e-42	1.01957e-37		Rnf186	1.40759	5.72823e-209	1.84942e-204
Rpl17	2.17007	0	0		Jarid2	0.590195	2.71998e-67	8.78174e-63		Slc26a2	0.527175	1.50251e-38	4.85099e-34		Myh14	0.510391	6.23669e-07	0.0201358		Stk17b	0.322626	8.65261e-06	0.279358							Slc25a36	0.462056	9.38707e-53	3.03071e-48		Fam83b	0.670827	3.74513e-43	1.20915e-38		Dstn	0.922877	7.75558e-42	2.50397e-37		Tmco3	1.76044	8.72948e-207	2.8184e-202
Uqcrh	2.16681	0	0		mt-Atp8	0.656528	1.0001e-66	3.22892e-62		Iqgap2	0.522673	2.77922e-38	8.97298e-34		Optn	0.488214	1.05976e-06	0.0342155		Amn	0.355232	1.20155e-05	0.387931							Exoc3l4	0.437209	6.34146e-48	2.0474e-43		Apol9a	0.708095	4.04142e-43	1.30481e-38		Entpd8	0.778234	3.84776e-39	1.24229e-34		Galnt7	1.68759	3.08353e-196	9.95549e-192
Rplp2	2.14447	0	0		Aspa	0.678793	2.18668e-66	7.05993e-62		Acsl5	0.530251	4.3728e-38	1.4118e-33		Apol7a	0.505777	1.53548e-06	0.0495746		Nudt4	0.307309	1.39057e-05	0.448958							Prap1	0.593558	7.50798e-47	2.42403e-42		Krt20	0.706931	1.24877e-41	4.03179e-37		Fam83b	0.797136	6.86945e-39	2.21787e-34		Errfi1	1.7513	1.96632e-194	6.34847e-190
Rpl24	2.13882	0	0		Arl4a	0.631458	1.58343e-65	5.11227e-61		Rnf213	0.490164	1.545e-37	4.98817e-33		Defa22	0.605171	2.46054e-06	0.0794409		Mall	0.324423	1.55438e-05	0.501846							Cndp2	0.534816	1.00653e-45	3.24967e-41		Itm2b	0.768774	1.34993e-41	4.35837e-37		Plb1	0.79341	4.43005e-36	1.43029e-31		Tmsb10	1.10325	1.72914e-180	5.58271e-176
Rps15	2.13297	0	0		Gls	0.602036	4.7188e-64	1.52351e-59		Espn	0.480887	8.76929e-37	2.83125e-32		Apoc2	0.577506	4.10805e-06	0.132632		Slc34a2	0.292899	1.79497e-05	0.579525							Tcn2	0.482252	1.03863e-45	3.35331e-41		Igsf23	0.717785	1.51381e-41	4.88749e-37		Slc6a19	0.643136	1.53101e-35	4.94301e-31		Egr1	1.68981	1.39396e-168	4.50052e-164
Atp5l	2.13194	0	0		Mpnd	0.656022	7.97741e-64	2.57559e-59		Suox	0.439072	4.18446e-36	1.351e-31		Stat1	0.512693	5.38743e-06	0.173939		Gpd2	0.343649	1.9319e-05	0.623734							Sec31a	0.495689	6.31315e-43	2.03826e-38		Ugcg	0.671191	1.56727e-41	5.0601e-37		Cda	0.691673	3.49357e-35	1.12794e-30		Gadd45b	1.19051	5.39984e-166	1.74339e-161
Atp5md	2.10875	0	0		Prrc2c	0.691158	1.25654e-63	4.05688e-59		Stk17b	0.443488	7.95015e-36	2.56679e-31		Map2k2	0.572411	5.95213e-06	0.192171		Ctnnb1	0.374663	2.58047e-05	0.833132							AC149090.1	0.452958	1.0381e-42	3.35161e-38		Specc1l	0.722456	1.99388e-41	6.43744e-37		Taldo1	0.73038	3.94756e-33	1.27451e-28		Lgals4	1.28858	8.52113e-166	2.75113e-161
Cox7c	2.09791	0	0		Tet3	0.641513	1.36354e-63	4.40232e-59		Itga6	0.429806	2.97527e-35	9.60596e-31		Pheta1	0.585076	7.52512e-06	0.242956		Noct	0.310923	2.7423e-05	0.885379							Tpi1	0.484561	1.57476e-42	5.08427e-38		Lamb3	0.817271	3.62808e-41	1.17136e-36		Tsc22d4	0.646099	1.61624e-32	5.21818e-28		Sct	1.10479	1.99321e-162	6.43527e-158
Rpl38	2.087	0	0		Rpl10a	0.604621	3.52267e-63	1.13733e-58		Slc25a15	0.469439	3.83564e-35	1.23837e-30		Rnf213	0.544637	8.7268e-06	0.281753		Itpk1	0.327998	2.95856e-05	0.9552							Amn	0.485527	1.67433e-41	5.40574e-37		App	0.707478	1.40984e-40	4.5518e-36		Insig2	0.715958	1.05709e-30	3.41291e-26		Impad1	1.6877	6.77002e-158	2.18577e-153
Ndufc1	2.06318	0	0		Nars	0.592181	6.62813e-62	2.13996e-57		Rbm47	0.437385	2.8101e-34	9.07268e-30		Eps8l2	0.564755	1.0983e-05	0.354596		Myl12b	0.3252	4.28665e-05	1							Acsl5	0.517191	1.75765e-41	5.67474e-37		Mep1a	0.702346	3.02144e-40	9.75502e-36		Tmbim1	0.719132	1.15199e-30	3.71932e-26		Xbp1	1.3217	7.66692e-157	2.47534e-152
Rpl22l1	2.05103	0	0		Aldh1l1	0.649944	9.69192e-62	3.12913e-57		Mep1a	0.467874	3.32807e-34	1.0745e-29		Casz1	0.601016	1.5379e-05	0.496525		Slc26a2	0.309237	5.67971e-05	1							Soat2	0.513852	2.48046e-41	8.00842e-37		Cd82	0.725829	5.02021e-39	1.62083e-34		Dsc2	0.721367	2.63381e-30	8.50352e-26		Dynll1	1.3615	1.79012e-150	5.77959e-146
Uqcrb	2.0402	0	0		Pnn	0.632918	1.85347e-61	5.98411e-57		Guca2b	0.437585	3.99445e-34	1.28965e-29		Tcf7l2	0.544964	1.88063e-05	0.607181		Fmo5	0.323489	6.68984e-05	1							Abcg5	0.431174	1.54652e-40	4.99308e-36		Abhd2	0.671551	7.5528e-38	2.4385e-33		Slc9a3r1	0.672844	1.43767e-29	4.64165e-25		Spats2l	1.31981	9.56388e-146	3.08779e-141
Atp5g2	1.99841	0	0		Hmgcr	0.60628	9.86902e-60	3.18631e-55		Muc3	0.457399	1.43192e-33	4.62311e-29		Clic5	0.631884	1.94718e-05	0.628665		Hbegf	0.352199	0.000129753	1							Erich4	0.55051	4.9501e-39	1.59819e-34		Selenoi	0.670981	1.72485e-37	5.56884e-33		Hist1h1c	0.615152	1.53293e-28	4.94921e-24		Tspan13	1.25521	4.1103e-131	1.32705e-126
Rpl31	2.04285	6.58921e-298	2.12739e-293		Coro2a	0.617349	2.84431e-59	9.18315e-55		Cdhr2	0.484575	2.94359e-33	9.50368e-29		Slc25a36	0.515513	7.85928e-05	1		Slc39a4	0.372593	0.000145889	1							Mdh2	0.439364	1.24223e-38	4.01067e-34		Ocln	0.698458	1.74487e-37	5.63349e-33		Sgk1	0.617661	4.0272e-23	1.30022e-18		Atf3	1.25519	5.07492e-126	1.63849e-121
Rpl36al	2.03698	1.99721e-290	6.44818e-286		Hsp90ab1	0.617813	1.62037e-57	5.23153e-53		Atp1a1	0.42438	1.52926e-32	4.93737e-28		Naprt	0.497745	8.45955e-05	1		Nlrp9b	0.300863	0.000152647	1							Btnl1	0.516784	2.07749e-38	6.7074e-34		Rac1	0.685739	4.44593e-37	1.43541e-32		Itm2b	0.567556	4.77078e-23	1.54029e-18		Tm9sf3	1.2382	9.30593e-120	3.00451e-115
Chchd2	2.13501	2.2745e-280	7.34344e-276		Vdr	0.582573	1.00316e-54	3.23881e-50		Smim22	0.422429	4.98413e-32	1.60918e-27		Abcg5	0.502891	8.59878e-05	1		Eps8l3	0.38032	0.000203828	1							Tbx3	0.573513	7.04837e-38	2.27564e-33		Ctss	0.701154	9.37063e-36	3.0254e-31		Emp1	0.567017	1.86665e-22	6.02666e-18		Hk2	1.11905	1.09198e-113	3.52558e-109
Dbi	2.05122	8.112e-279	2.61904e-274		Gpx4	0.587814	7.94009e-54	2.56354e-49		Slc9a3r1	0.496394	1.22011e-31	3.93925e-27		Aspa	0.55693	0.000104372	1		Trpm4	0.29935	0.000270281	1							Ggt1	0.485457	7.47884e-36	2.41462e-31		St14	0.664548	2.58886e-35	8.35839e-31		Cdhr5	0.582733	4.59773e-22	1.48442e-17		Galnt10	1.1732	2.34043e-100	7.5563e-96
Rps27l	1.98974	4.2901e-269	1.3851e-264		Zfp292	0.597506	2.50384e-53	8.0839e-49		Akap9	0.461528	5.28926e-29	1.70769e-24		Tcn2	0.545502	0.00012936	1		Rbm5	0.293913	0.000297789	1							Cyb5a	0.442701	7.35863e-35	2.37581e-30		Cd55	0.709926	6.4387e-34	2.0788e-29		Myzap	0.590811	3.91229e-21	1.26312e-16		Tcea3	1.49191	9.19485e-100	2.96865e-95
Mgst1	2.0118	7.66983e-268	2.47628e-263		Slc26a2	0.625107	6.0649e-49	1.95811e-44		Pgrmc1	0.434235	5.94371e-29	1.91898e-24		Irf1	0.581476	0.000163658	1		Capn1	0.357869	0.000359477	1							Abcc2	0.461526	3.51778e-34	1.13575e-29		Tmem140	0.66046	4.67558e-33	1.50956e-28		Prr13	0.687256	5.09259e-21	1.64419e-16		Trp53inp1	1.12588	6.02277e-96	1.94451e-91
Btf3	2.10223	7.23235e-197	2.33504e-192		Nktr	0.592964	1.03991e-46	3.35746e-42		Spint2	0.433171	5.76846e-28	1.8624e-23		2010106E10Rik	0.51904	0.0001649	1		Gipc2	0.3326	0.00195565	1							Clcn2	0.48733	8.93168e-33	2.88368e-28		Litaf	0.686875	1.088e-32	3.51271e-28		Ubb	0.632405	1.53191e-19	4.94594e-15		BC016579	1.19099	5.67548e-94	1.83239e-89
Ndufab1	2.40912	1.08518e-177	3.50361e-173		Wsb1	0.661492	1.90561e-46	6.15245e-42		Ctss	0.428435	1.85007e-26	5.97315e-22		Myo7b	0.57783	0.00019017	1		Mia2	0.320773	0.00485511	1							Mapk1	0.458821	6.71216e-30	2.16709e-25		Pnrc1	0.706142	2.34973e-32	7.58633e-28		Dgat1	0.571011	2.32252e-18	7.4985e-14		Tspan8	1.11667	3.16625e-88	1.02226e-83
Snrpg	2.64975	8.15986e-88	2.63449e-83		Glud1	0.585603	3.0714e-41	9.91634e-37		Tut4	0.432159	4.40442e-23	1.42201e-18		Med13	0.491381	0.00830905	1		Usp9x	0.321605	0.00544571	1							Mpp1	0.464564	9.19064e-24	2.96729e-19		Dusp6	0.666344	3.98113e-31	1.28535e-26		Cast	0.574428	6.13379e-17	1.98036e-12		Fam83e	1.11557	4.50853e-86	1.45562e-81

## Sheet: Functional Annotation Clusters
Cluster 1	Annotation cluster 1	Enrichment Score: 77.95	Ribosome/Cytosol		Count	P_Value		Cluster 2	Annotation Cluster 1	Enrichment Score: 2.93	Mito Respiration		Count	P_Value		Cluster 3	Annotation Cluster 1	Enrichment Score: 4.97	microvilli		Count	P_Value		Cluster 4	Annotation cluster 1	Enrichment Score: 9.24	Actin		Count	P_Value		Cluster 5	Annotation cluster 1	Enrichment Score: 2.25	Bile acid transport		Count	P_Value
	GOTERM_BP_DIRECT	cytoplasmic translation			63	8.9e-133			GOTERM_BP_DIRECT	mitochondrial ATP synthesis coupled proton transport			6	1.4e-05			GOTERM_CC_DIRECT	microvillus membrane			7	6.8e-09			GOTERM_CC_DIRECT	brush border			14	7.5e-17			GOTERM_BP_DIRECT	bile acid and bile salt transport			4	0.00045
	GOTERM_CC_DIRECT	cytosolic ribosome			60	1.4e-127			GOTERM_CC_DIRECT	mitochondrial membrane			7	0.00012			GOTERM_BP_DIRECT	regulation of microvillus length			4	3.3e-06			GOTERM_MF_DIRECT	actin binding			14	9.8e-08			GOTERM_CC_DIRECT	basolateral plasma membrane			7	0.0015
	GOTERM_CC_DIRECT	ribosome			67	1e-113			GOTERM_CC_DIRECT	respiratory chain			4	0.0029			GOTERM_MF_DIRECT	cell adhesion molecule binding			3	0.057			GOTERM_MF_DIRECT	actin filament binding			9	2.5e-05			GOTERM_MF_DIRECT	bile acid transmembrane transporter activity			3	0.0028
	GOTERM_MF_DIRECT	structural constituent of ribosome			66	1.1e-111			GOTERM_MF_DIRECT	NADH dehydrogenase (ubiquinone) activity			3	0.0045										Annotation Cluster 2	Enrichment Score: 4.08			Count	P_Value	Benjamini			GOTERM_MF_DIRECT	protein heterodimerization activity			3	0.58
	GOTERM_BP_DIRECT	translation			63	8.9e-90			GOTERM_BP_DIRECT	aerobic respiration			4	0.0052			Annotation Cluster 2	Enrichment Score: 3.84	MHC-II Ag Presentation						Annotation cluster 2	Enrichment Score: 4.08	Cytoskeleton
	GOTERM_CC_DIRECT	postsynapse			51	5.6e-67			GOTERM_CC_DIRECT	mitochondrial respiratory chain complex I			3	0.024			GOTERM_BP_DIRECT	antigen processing and presentation of exogenous peptide antigen via MHC class II			6	2.7e-08			GOTERM_CC_DIRECT	microvillus			8	1.7e-07
	GOTERM_CC_DIRECT	synapse			59	1.1e-50		Annotation Cluster 2	Enrichment Score: 2.89			Count	P_Value	Benjamini			GOTERM_BP_DIRECT	immune system process			15	1.4e-07			GOTERM_MF_DIRECT	actin filament binding			9	2.5e-05
	GOTERM_CC_DIRECT	presynapse			36	1.1e-40			Annotation Cluster 2	Enrichment Score: 2.89	ATP Synthesis						GOTERM_MF_DIRECT	MHC class II protein complex binding			5	3.9e-07			GOTERM_BP_DIRECT	sensory perception of sound			7	0.0019
	GOTERM_CC_DIRECT	cytosol			78	7e-35			GOTERM_BP_DIRECT	mitochondrial ATP synthesis coupled proton transport			6	1.4e-05			GOTERM_CC_DIRECT	MHC class II protein complex			5	7.4e-07		Annotation Cluster 3	GOTERM_CC_DIRECT	actin cytoskeleton			6	0.006
	GOTERM_CC_DIRECT	cytoplasm			78	5.1e-18			GOTERM_MF_DIRECT	proton-transporting ATP synthase activity, rotational mechanism			3	0.0029			GOTERM_BP_DIRECT	antigen processing and presentation			6	1.4e-06			Enrichment Score: 3.83			Count	P_Value	Benjamini
Annotation Cluster 2	Enrichment Score: 6.98			Count	P_Value	Benjamini			GOTERM_CC_DIRECT	mitochondrial proton-transporting ATP synthase complex			3	0.003			GOTERM_BP_DIRECT	peptide antigen assembly with MHC class II protein complex			4	1.5e-05			Annotation cluster 3	Enrichment Score: 3.83	Cellular Organization
	Annotation cluster 2	Enrichment Score: 6.98	Signal transduction						GOTERM_BP_DIRECT	ATP synthesis coupled proton transport			3	0.0033			GOTERM_BP_DIRECT	response to interferon-gamma			5	2e-05			GOTERM_BP_DIRECT	regulation of microvillus length			5	1.6e-08
	GOTERM_MF_DIRECT	ubiquitin ligase inhibitor activity			7	3e-12			GOTERM_MF_DIRECT	hydrogen ion transmembrane transporter activity			3	0.0093			GOTERM_CC_DIRECT	external side of plasma membrane			14	2.3e-05			GOTERM_BP_DIRECT	terminal web assembly			3	6.5e-05
	GOTERM_BP_DIRECT	positive regulation of signal transduction by p53 class mediator			5	1.7e-07											GOTERM_MF_DIRECT	peptide antigen binding			6	2.5e-05			GOTERM_BP_DIRECT	intestinal D-glucose absorption			3	0.00013
Annotation Cluster 3	GOTERM_MF_DIRECT	MDM2/MDM4 family protein binding			3	0.0022											GOTERM_BP_DIRECT	immunoglobulin production involved in immunoglobulin mediated immune response			4	8.7e-05		Annotation Cluster 4	GOTERM_BP_DIRECT	positive regulation of multicellular organism growth			3	0.017
	Enrichment Score: 5.33			Count	P_Value	Benjamini											GOTERM_BP_DIRECT	antigen processing and presentation of peptide antigen			3	0.00021			GOTERM_BP_DIRECT	positive regulation of protein localization to plasma membrane			3	0.03
	Annotation cluster 3	Enrichment Score: 5.33	Mito Respiration														GOTERM_BP_DIRECT	immune response			10	0.00045			Enrichment Score: 3.72			Count	P_Value	Benjamini
	GOTERM_CC_DIRECT	mitochondrial respiratory chain complex IV			7	1.2e-09											GOTERM_BP_DIRECT	positive regulation of T cell activation			4	0.00066			Annotation cluster 4	Enrichment Score: 3.72	Microvilli
	GOTERM_CC_DIRECT	mitochondrial inner membrane			15	1.6e-07											GOTERM_BP_DIRECT	antigen processing and presentation of peptide or polysaccharide antigen via MHC class II			3	0.0013			GOTERM_BP_DIRECT	regulation of microvillus length			5	1.6e-08
Annotation Cluster 4	GOTERM_BP_DIRECT	mitochondrial electron transport, cytochrome c to oxygen			5	2.5e-06											GOTERM_BP_DIRECT	adaptive immune response			6	0.0086		Annotation Cluster 5	GOTERM_CC_DIRECT	microvillus membrane			5	1.3e-05
	GOTERM_CC_DIRECT	integral component of membrane			9	1											GOTERM_MF_DIRECT	T cell receptor binding			3	0.012			GOTERM_MF_DIRECT	cell adhesion molecule binding			3	0.061
	Enrichment Score: 4.99			Count	P_Value	Benjamini											GOTERM_MF_DIRECT	macromolecular complex binding			9	0.02			GOTERM_CC_DIRECT	cell projection			10	0.1
	Annotation cluster 4	Enrichment Score: 4.99	Mitochondria														GOTERM_CC_DIRECT	lysosomal membrane			4	0.12			Enrichment Score: 3.72			Count	P_Value	Benjamini
Annotation Cluster 5	GOTERM_CC_DIRECT	mitochondrion			30	6.7e-09											GOTERM_CC_DIRECT	lysosome			5	0.17			Annotation cluster 5	Enrichment Score: 3.72	lipid processing
	GOTERM_CC_DIRECT	mitochondrial inner membrane			15	1.6e-07											GOTERM_CC_DIRECT	early endosome			4	0.19			GOTERM_BP_DIRECT	lipoprotein metabolic process			6	3.8e-07
	GOTERM_CC_DIRECT	membrane			22	1																			GOTERM_BP_DIRECT	lipid transport			9	1.9e-06
	Enrichment Score: 3.42			Count	P_Value	Benjamini											Annotation Cluster 3	Enrichment Score: 3.36	MHC-I Ag Processing						GOTERM_BP_DIRECT	cholesterol efflux			5	1.5e-05
	Annotation cluster 5	Enrichment Score: 3.42	Ub regulation														GOTERM_CC_DIRECT	MHC class I peptide loading complex			5	5.6e-07			GOTERM_BP_DIRECT	triglyceride homeostasis			5	1.9e-05
	GOTERM_MF_DIRECT	ubiquitin ligase inhibitor activity			7	3e-12											GOTERM_MF_DIRECT	peptide antigen binding			6	2.5e-05			GOTERM_CC_DIRECT	very-low-density lipoprotein particle			4	0.00025
	GOTERM_BP_DIRECT	negative regulation of ubiquitin protein ligase activity			4	1.8e-05											GOTERM_CC_DIRECT	phagocytic vesicle membrane			4	0.0019			GOTERM_CC_DIRECT	high-density lipoprotein particle			4	0.00041
	GOTERM_BP_DIRECT	negative regulation of protein ubiquitination involved in ub-dependent protein catabolic process			4	0.00012											GOTERM_MF_DIRECT	TAP2 binding			3	0.0035			GOTERM_BP_DIRECT	positive regulation of lipoprotein lipase activity			3	0.0012
Annotation Cluster 6	GOTERM_BP_DIRECT	protein stabilization			5	0.016											GOTERM_MF_DIRECT	TAP1 binding			3	0.0039			GOTERM_BP_DIRECT	positive regulation of triglyceride catabolic process			3	0.0014
	GOTERM_CC_DIRECT	macromolecular complex			8	0.15											GOTERM_MF_DIRECT	MHC class I protein binding			3	0.018		Annotation Cluster 6	GOTERM_CC_DIRECT	chylomicron			3	0.0016
	GOTERM_MF_DIRECT	ubiquitin protein ligase binding			4	0.23																			GOTERM_BP_DIRECT	phospholipid efflux			3	0.0022
	GOTERM_BP_DIRECT	positive regulation of gene expression			5	0.33											Annotation Cluster 4	Enrichment Score: 3.16	Ion Transport						GOTERM_BP_DIRECT	positive regulation of fatty acid biosynthetic process			3	0.0025
	Enrichment Score: 2.04			Count	P_Value	Benjamini											GOTERM_BP_DIRECT	sodium ion transport			7	3.3e-05			GOTERM_MF_DIRECT	lipid binding			7	0.0089
	Annotation cluster 6	Enrichment Score: 2.04	ATP Synthesis														GOTERM_BP_DIRECT	ion transport			11	0.00045			Enrichment Score: 3.17			Count	P_Value	Benjamini
	GOTERM_CC_DIRECT	mitochondrial proton-transporting ATP synthase complex, coupling factor F(o)			3	0.0014											GOTERM_MF_DIRECT	symporter activity			4	0.022			Annotation cluster 6	Enrichment Score: 3.17	Cholesterol Metabolism
	GOTERM_CC_DIRECT	proton-transporting ATP synthase complex, coupling factor F(o)			3	0.0017																			GOTERM_BP_DIRECT	lipoprotein metabolic process			6	3.8e-07
	GOTERM_BP_DIRECT	ATP synthesis coupled proton transport			3	0.0035											Annotation Cluster 5	Enrichment Score: 2.84	Response to IFNg						GOTERM_BP_DIRECT	cholesterol homeostasis			7	8.6e-06
	GOTERM_MF_DIRECT	hydrogen ion transmembrane transporter activity			3	0.0094											GOTERM_BP_DIRECT	cellular response to interferon-gamma			6	0.00016		Annotation Cluster 7	GOTERM_MF_DIRECT	cholesterol binding			4	0.0021
	GOTERM_BP_DIRECT	ion transport			3	0.8											GOTERM_BP_DIRECT	response to bacterium			8	0.00039			GOTERM_BP_DIRECT	cholesterol metabolic process			5	0.0024
																	GOTERM_BP_DIRECT	cellular response to lipopolysaccharide			5	0.048			GOTERM_MF_DIRECT	lipid transporter activity			3	0.0078
																				Count	P_Value	Benjamini			GOTERM_BP_DIRECT	cholesterol biosynthetic process			3	0.017
																	Annotation Cluster 6	Enrichment Score: 2.74	MHC-I Ag Presentation						GOTERM_BP_DIRECT	steroid metabolic process			4	0.027
																	GOTERM_CC_DIRECT	MHC class I peptide loading complex			5	5.6e-07			Enrichment Score: 2.51			Count	P_Value	Benjamini
																	GOTERM_BP_DIRECT	antigen processing and presentation of peptide antigen via MHC class I			3	0.0013			Annotation cluster 7	Enrichment Score: 2.51	MHC-II Ag Presentation
																	GOTERM_CC_DIRECT	phagocytic vesicle membrane			4	0.0019		Annotation Cluster 8	GOTERM_BP_DIRECT	antigen processing and presentation			6	1.5e-06
																	GOTERM_BP_DIRECT	T cell mediated cytotoxicity			3	0.0046			GOTERM_MF_DIRECT	MHC class II protein complex binding			3	0.002
																	GOTERM_CC_DIRECT	MHC class I protein complex			3	0.0069			GOTERM_CC_DIRECT	MHC class II protein complex			3	0.0024
																Annotation Cluster 6	GOTERM_BP_DIRECT	positive regulation of T cell mediated cytotoxicity			3	0.021			GOTERM_BP_DIRECT	antigen processing and presentation of exogenous peptide antigen via MHC class II			3	0.0039
																	GOTERM_BP_DIRECT	negative regulation of neuron projection development			3	0.065			GOTERM_BP_DIRECT	immune response			6	0.084
																	Enrichment Score: 2.62			Count	P_Value	Benjamini			GOTERM_BP_DIRECT	adaptive immune response			3	0.37
																	Annotation Cluster 7	Enrichment Score: 2.62	Peptidase Activity						Enrichment Score: 2.28			Count	P_Value	Benjamini
																	GOTERM_MF_DIRECT	metallopeptidase activity			7	0.00016			Annotation cluster 8	Enrichment Score: 2.28	MHC-I Ag Processing
																	GOTERM_MF_DIRECT	aminopeptidase activity			4	0.00058			GOTERM_BP_DIRECT	antigen processing and presentation			6	1.5e-06
																	GOTERM_MF_DIRECT	peptidase activity			10	0.001			GOTERM_MF_DIRECT	peptide binding			7	1.7e-05
																	GOTERM_BP_DIRECT	proteolysis			10	0.0015			GOTERM_CC_DIRECT	MHC class I peptide loading complex			4	4e-05
																Annotation Cluster 7	GOTERM_BP_DIRECT	peptide catabolic process			3	0.0031			GOTERM_CC_DIRECT	external side of plasma membrane			12	0.00039
																	GOTERM_MF_DIRECT	hydrolase activity			15	0.029			GOTERM_MF_DIRECT	peptide antigen binding			5	0.00046
																	GOTERM_MF_DIRECT	zinc ion binding			9	0.037			GOTERM_MF_DIRECT	TAP binding			3	0.00071
																	Enrichment Score: 2.33			Count	P_Value	Benjamini			GOTERM_BP_DIRECT	immune system process			10	0.0009
																	Annotation Cluster 8	Enrichment Score: 2.33	Actin						GOTERM_MF_DIRECT	natural killer cell lectin-like receptor binding			4	0.0013
																	GOTERM_CC_DIRECT	brush border			7	2.5e-06			GOTERM_MF_DIRECT	TAP2 binding			3	0.0038
																	GOTERM_BP_DIRECT	actin filament bundle assembly			3	0.013			GOTERM_CC_DIRECT	early endosome			7	0.0038
																	GOTERM_MF_DIRECT	actin filament binding			4	0.11			GOTERM_MF_DIRECT	CD8 receptor binding			3	0.0042
																Annotation Cluster 8	GOTERM_MF_DIRECT	actin binding			5	0.13			GOTERM_MF_DIRECT	TAP1 binding			3	0.0042
																	Enrichment Score: 2.29			Count	P_Value	Benjamini			GOTERM_CC_DIRECT	Golgi medial cisterna			3	0.0049
																	Annotation Cluster 9	Enrichment Score: 2.29	Bile acid transport						GOTERM_CC_DIRECT	cis-Golgi network membrane			3	0.0053
																	GOTERM_CC_DIRECT	basolateral plasma membrane			8	0.00032			GOTERM_CC_DIRECT	MHC class Ib protein complex			3	0.0058
																	GOTERM_BP_DIRECT	bile acid and bile salt transport			4	0.00043			GOTERM_CC_DIRECT	MHC class I protein complex			3	0.0067
																Annotation Cluster 9	GOTERM_MF_DIRECT	transporter activity			4	0.0018			GOTERM_MF_DIRECT	beta-2-microglobulin binding			3	0.0084
																	GOTERM_MF_DIRECT	bile acid transmembrane transporter activity			3	0.0028			GOTERM_MF_DIRECT	macromolecular complex binding			10	0.0085
																	GOTERM_CC_DIRECT	lateral plasma membrane			4	0.006			GOTERM_CC_DIRECT	cell surface			10	0.0094
																	GOTERM_MF_DIRECT	protein heterodimerization activity			6	0.044			GOTERM_CC_DIRECT	endoplasmic reticulum exit site			3	0.011
																	GOTERM_MF_DIRECT	protein kinase binding			4	0.54			GOTERM_BP_DIRECT	antigen processing and presentation of endogenous peptide antigen via MHC class Ib			3	0.011
																									GOTERM_BP_DIRECT	antigen processing and presentation of endogenous peptide antigen via MHC class I via ER pathway, TAP-independent			3	0.011
																									GOTERM_MF_DIRECT	T cell receptor binding			3	0.012
																									GOTERM_MF_DIRECT	MHC class I protein binding			3	0.02
																									GOTERM_BP_DIRECT	positive regulation of T cell mediated cytotoxicity			3	0.022
																								Annotation Cluster 9	GOTERM_MF_DIRECT	14-3-3 protein binding			3	0.026
																									GOTERM_BP_DIRECT	immune response			6	0.084
																									GOTERM_MF_DIRECT	chaperone binding			3	0.15
																									GOTERM_MF_DIRECT	receptor binding			5	0.18
																									GOTERM_CC_DIRECT	early endosome membrane			3	0.18
																									GOTERM_CC_DIRECT	Golgi membrane			5	0.23
																									GOTERM_CC_DIRECT	lysosomal membrane			3	0.34
																									Enrichment Score: 2.27			Count	P_Value	Benjamini
																									Annotation cluster 9	Enrichment Score: 2.27	Anti-bacterial Response
																									GOTERM_BP_DIRECT	defense response to Gram-negative bacterium			7	3.7e-05
																								Annotation Cluster 10	GOTERM_BP_DIRECT	innate immune response in mucosa			5	0.00053
																									GOTERM_BP_DIRECT	membrane disruption in other organism			4	0.001
																									GOTERM_BP_DIRECT	defense response			5	0.0039
																									GOTERM_BP_DIRECT	antibacterial humoral response			4	0.012
																									GOTERM_BP_DIRECT	antimicrobial humoral immune response mediated by antimicrobial peptide			4	0.029
																									GOTERM_BP_DIRECT	defense response to bacterium			6	0.042
																								Annotation Cluster 11	GOTERM_BP_DIRECT	cellular response to lipopolysaccharide			5	0.051
																									GOTERM_BP_DIRECT	defense response to Gram-positive bacterium			4	0.062
																									Enrichment Score: 2.11			Count	P_Value	Benjamini
																									Annotation cluster 10	Enrichment Score: 2.11	Myosin activity
																									GOTERM_CC_DIRECT	myosin complex			4	0.0015
																									GOTERM_MF_DIRECT	motor activity			4	0.0016
																									GOTERM_BP_DIRECT	sensory perception of sound			7	0.0019
																									GOTERM_MF_DIRECT	microfilament motor activity			3	0.016
																									GOTERM_MF_DIRECT	ATP binding			10	0.39
																									Enrichment Score: 2.09			Count	P_Value	Benjamini
																									Annotation cluster 11	Enrichment Score: 2.09	Cell Shape
																									GOTERM_CC_DIRECT	ruffle			5	0.0015
																									GOTERM_BP_DIRECT	regulation of cell shape			5	0.0059
																									GOTERM_CC_DIRECT	filopodium			3	0.061
Cluster 6	Annotation Cluster 1	Enrichment Score: 5.73	Mitochondria		Count	P_Value		Cluster 7	Annotation cluster 1	Enrichment Score: 3.66	Cholesterol/lipid metabolism		Count	P_Value		Cluster 8	Annotation cluster 1	Enrichment Score: 3.15	tight junction		Count	P_Value		Cluster 9	Annotation Cluster 1	Enrichment Score: 4.03	Cholesterol/lipid metabolism		Count	P_Value		Cluster 10	Annotation cluster 1	Enrichment Score: 2.87	Unfolded Protein Response		Count	P_Value
	GOTERM_CC_DIRECT	respiratory chain			8	8.6e-13			GOTERM_BP_DIRECT	cholesterol efflux			6	3.6e-07			GOTERM_CC_DIRECT	lateral plasma membrane			6	3.6e-05			GOTERM_CC_DIRECT	very-low-density lipoprotein particle			6	1.3e-07			GOTERM_BP_DIRECT	endoplasmic reticulum unfolded protein response			6	3.8e-05
	GOTERM_BP_DIRECT	aerobic respiration			7	6.8e-10			GOTERM_BP_DIRECT	cholesterol metabolic process			8	1.4e-06			GOTERM_CC_DIRECT	cell-cell junction			8	0.00011			GOTERM_CC_DIRECT	chylomicron			5	2.7e-07			GOTERM_BP_DIRECT	response to unfolded protein			5	0.0006
	GOTERM_CC_DIRECT	mitochondrial inner membrane			10	7.4e-09			GOTERM_BP_DIRECT	cholesterol homeostasis			7	8.1e-06			GOTERM_CC_DIRECT	cell junction			11	0.00012			GOTERM_BP_DIRECT	cholesterol efflux			6	2.9e-07			GOTERM_BP_DIRECT	negative regulation of endoplasmic reticulum stress-induced intrinsic apoptotic signaling pathway			3	0.0063
	GOTERM_MF_DIRECT	NADH dehydrogenase (ubiquinone) activity			5	1.4e-08			GOTERM_BP_DIRECT	lipoprotein metabolic process			5	1.4e-05			GOTERM_CC_DIRECT	apicolateral plasma membrane			4	0.00021			GOTERM_BP_DIRECT	lipoprotein metabolic process			6	2.9e-07			GOTERM_BP_DIRECT	response to endoplasmic reticulum stress			4	0.023
	GOTERM_BP_DIRECT	mitochondrial ATP synthesis coupled proton transport			6	2.7e-08			GOTERM_BP_DIRECT	triglyceride homeostasis			5	1.8e-05			GOTERM_CC_DIRECT	bicellular tight junction			6	0.00063			GOTERM_BP_DIRECT	cholesterol metabolic process			8	1e-06		Annotation Cluster 2	Enrichment Score: 2			Count	P_Value	Benjamini
	GOTERM_BP_DIRECT	mitochondrial electron transport, NADH to ubiquinone			5	4.5e-08			GOTERM_BP_DIRECT	lipid transport			8	1.9e-05			GOTERM_BP_DIRECT	bicellular tight junction assembly			4	0.0032			GOTERM_BP_DIRECT	lipid transport			9	1.2e-06			Annotation cluster 2	Enrichment Score: 2	Glycosylation
	GOTERM_CC_DIRECT	mitochondrial respiratory chain complex I			5	4.8e-07			GOTERM_CC_DIRECT	chylomicron			4	2.4e-05			GOTERM_MF_DIRECT	protein domain specific binding			3	0.49			GOTERM_CC_DIRECT	intermediate-density lipoprotein particle			4	3.1e-06			GOTERM_BP_DIRECT	protein O-linked glycosylation			5	0.00021
	GOTERM_CC_DIRECT	mitochondrion			12	6.7e-06			GOTERM_BP_DIRECT	phospholipid efflux			4	4.3e-05		Annotation Cluster 2	Enrichment Score: 2.79			Count	P_Value	Benjamini			GOTERM_BP_DIRECT	cholesterol homeostasis			7	6.3e-06			GOTERM_MF_DIRECT	polypeptide N-acetylgalactosaminyltransferase activity			3	0.0063
	GOTERM_BP_DIRECT	mitochondrial respiratory chain complex I assembly			4	8.8e-05			GOTERM_BP_DIRECT	steroid metabolic process			7	4.5e-05			Annotation cluster 2	Enrichment Score: 2.79	cholesterol/lipid metabolism						GOTERM_CC_DIRECT	high-density lipoprotein particle			5	1.3e-05			GOTERM_CC_DIRECT	Golgi membrane			10	0.0097
	GOTERM_MF_DIRECT	NADH dehydrogenase activity			3	0.0001			GOTERM_MF_DIRECT	lipid binding			10	5.2e-05			GOTERM_BP_DIRECT	cholesterol metabolic process			6	0.00018			GOTERM_BP_DIRECT	phospholipid efflux			4	3.7e-05			GOTERM_MF_DIRECT	transferase activity, transferring glycosyl groups			6	0.015
	GOTERM_CC_DIRECT	mitochondrial membrane			3	0.018			GOTERM_MF_DIRECT	cholesterol binding			5	0.00011			GOTERM_CC_DIRECT	very-low-density lipoprotein particle			4	0.00026			GOTERM_MF_DIRECT	cholesterol binding			5	0.00011			GOTERM_MF_DIRECT	carbohydrate binding			6	0.023
	GOTERM_CC_DIRECT	integral component of membrane			11	0.25			GOTERM_CC_DIRECT	very-low-density lipoprotein particle			4	0.00023			GOTERM_CC_DIRECT	high-density lipoprotein particle			4	0.00044			GOTERM_BP_DIRECT	cholesterol transport			4	0.00014			GOTERM_BP_DIRECT	protein glycosylation			3	0.23
	GOTERM_CC_DIRECT	membrane			12	0.37			GOTERM_CC_DIRECT	intermediate-density lipoprotein particle			3	0.00041			GOTERM_CC_DIRECT	intermediate-density lipoprotein particle			3	0.00044			GOTERM_MF_DIRECT	lipid transporter activity			4	0.00027
Annotation Cluster 2	Enrichment Score: 3.8			Count	P_Value	Benjamini			GOTERM_MF_DIRECT	lipase inhibitor activity			3	0.00049			GOTERM_CC_DIRECT	low-density lipoprotein particle			3	0.0019			GOTERM_MF_DIRECT	lipid binding			9	0.00031
	Annotation Cluster 2	Enrichment Score: 3.8	Mito Respiration						GOTERM_CC_DIRECT	spherical high-density lipoprotein particle			3	0.0007			GOTERM_BP_DIRECT	lipoprotein metabolic process			3	0.0087			GOTERM_BP_DIRECT	steroid metabolic process			6	0.00038
	GOTERM_CC_DIRECT	respiratory chain complex IV			3	8e-05			GOTERM_BP_DIRECT	cholesterol biosynthetic process			4	0.00098		Annotation Cluster 3	GOTERM_BP_DIRECT	lipid transport			3	0.18			GOTERM_BP_DIRECT	triglyceride homeostasis			4	0.00046
	GOTERM_MF_DIRECT	cytochrome-c oxidase activity			3	0.00012			GOTERM_BP_DIRECT	positive regulation of lipoprotein lipase activity			3	0.0011			Enrichment Score: 2.78			Count	P_Value	Benjamini			GOTERM_MF_DIRECT	lipase inhibitor activity			3	0.00049
Annotation Cluster 3	GOTERM_CC_DIRECT	mitochondrial respiratory chain complex IV			3	0.0004			GOTERM_BP_DIRECT	positive regulation of triglyceride catabolic process			3	0.0014			Annotation cluster 3	Enrichment Score: 2.78	plasma membrane						GOTERM_CC_DIRECT	spherical high-density lipoprotein particle			3	0.00071
	Enrichment Score: 2.63			Count	P_Value	Benjamini			GOTERM_BP_DIRECT	high-density lipoprotein particle remodeling			3	0.0019			GOTERM_CC_DIRECT	lateral plasma membrane			6	3.6e-05			GOTERM_BP_DIRECT	cholesterol biosynthetic process			4	0.00086
	Annotation Cluster 3	Enrichment Score: 2.63	Antibacterial Response						GOTERM_BP_DIRECT	positive regulation of fatty acid biosynthetic process			3	0.0025		Annotation Cluster 4	GOTERM_CC_DIRECT	basolateral plasma membrane			6	0.01			GOTERM_BP_DIRECT	positive regulation of lipoprotein lipase activity			3	0.0011
	GOTERM_BP_DIRECT	membrane disruption in other organism			4	2.7e-05			GOTERM_MF_DIRECT	lipid transporter activity			3	0.0072			GOTERM_BP_DIRECT	cell-cell adhesion via plasma-membrane adhesion molecules			3	0.013			GOTERM_BP_DIRECT	positive regulation of triglyceride catabolic process			3	0.0013
	GOTERM_BP_DIRECT	defense response to Gram-negative bacterium			5	3.3e-05			GOTERM_CC_DIRECT	high-density lipoprotein particle			3	0.009			Enrichment Score: 2.36			Count	P_Value	Benjamini			GOTERM_BP_DIRECT	high-density lipoprotein particle remodeling			3	0.0017
	GOTERM_BP_DIRECT	innate immune response in mucosa			4	0.00018			GOTERM_MF_DIRECT	phospholipid binding			4	0.02			Annotation cluster 4	Enrichment Score: 2.36	cholesterol/steroid metabolism						GOTERM_CC_DIRECT	low-density lipoprotein particle			3	0.0018
	GOTERM_BP_DIRECT	antibacterial humoral response			4	0.00039			GOTERM_BP_DIRECT	lipid catabolic process			3	0.11			GOTERM_BP_DIRECT	cholesterol metabolic process			6	0.00018			GOTERM_BP_DIRECT	lipid catabolic process			5	0.0022
	GOTERM_BP_DIRECT	cellular response to lipopolysaccharide			5	0.00073										Annotation Cluster 5	GOTERM_BP_DIRECT	steroid metabolic process			5	0.0032			GOTERM_BP_DIRECT	positive regulation of fatty acid biosynthetic process			3	0.0023
	GOTERM_BP_DIRECT	antimicrobial humoral immune response mediated by antimicrobial peptide			4	0.00099											GOTERM_BP_DIRECT	cholesterol biosynthetic process			3	0.015			GOTERM_BP_DIRECT	lipoprotein transport			3	0.0032
	GOTERM_BP_DIRECT	defense response to bacterium			5	0.0023											GOTERM_BP_DIRECT	lipid metabolic process			8	0.041			GOTERM_MF_DIRECT	sterol binding			3	0.0047
	GOTERM_BP_DIRECT	defense response to Gram-positive bacterium			4	0.0024											Enrichment Score: 2.09			Count	P_Value	Benjamini			GOTERM_MF_DIRECT	phospholipid binding			4	0.02
	GOTERM_BP_DIRECT	defense response			3	0.015											Annotation cluster 5	Enrichment Score: 2.09	MHC-I Ag Presentation					Annotation Cluster 2	Enrichment Score: 2.13			Count	P_Value	Benjamini
	GOTERM_MF_DIRECT	protein homodimerization activity			5	0.026											GOTERM_BP_DIRECT	antigen processing and presentation of peptide antigen via MHC class I			3	0.0012			Annotation Cluster 2	Enrichment Score: 2.13	Filament
	GOTERM_CC_DIRECT	extracellular space			4	0.45											GOTERM_CC_DIRECT	MHC class I peptide loading complex			3	0.0022			GOTERM_BP_DIRECT	intermediate filament organization			4	0.0039
	GOTERM_CC_DIRECT	extracellular region			3	0.69											GOTERM_BP_DIRECT	T cell mediated cytotoxicity			3	0.0042			GOTERM_MF_DIRECT	structural molecule activity			5	0.0058
																	GOTERM_CC_DIRECT	MHC class I protein complex			3	0.007			GOTERM_CC_DIRECT	intermediate filament			4	0.018
																	GOTERM_BP_DIRECT	negative regulation of neuron projection development			4	0.0074
																	GOTERM_BP_DIRECT	positive regulation of T cell mediated cytotoxicity			3	0.02
																	GOTERM_CC_DIRECT	phagocytic vesicle membrane			3	0.025
																	GOTERM_BP_DIRECT	immune response			6	0.067

## Sheet: Clusters and Enrichment
Cluster 1	Annotation cluster 1	Enrichment Score: 77.95	Ribosome/Cytosol		Cluster 2	Annotation Cluster 1	Enrichment Score: 2.93	Mito Respiration		Cluster 3	Annotation Cluster 1	Enrichment Score: 4.97	microvilli		Cluster 4	Annotation cluster 1	Enrichment Score: 9.24	Actin
	Annotation cluster 2	Enrichment Score: 6.98	Signal transduction			Annotation Cluster 2	Enrichment Score: 2.89	ATP Synthesis			Annotation Cluster 2	Enrichment Score: 3.84	MHC-II Ag Presentation			Annotation cluster 2	Enrichment Score: 4.08	Cytoskeleton
	Annotation cluster 3	Enrichment Score: 5.33	Mito Respiration								Annotation Cluster 3	Enrichment Score: 3.36	MHC-I Ag Processing			Annotation cluster 3	Enrichment Score: 3.83	Cellular Organization
	Annotation cluster 4	Enrichment Score: 4.99	Mitochondria								Annotation Cluster 4	Enrichment Score: 3.16	Ion Transport			Annotation cluster 4	Enrichment Score: 3.72	Microvilli
	Annotation cluster 5	Enrichment Score: 3.42	Ub regulation								Annotation Cluster 5	Enrichment Score: 2.84	Response to IFNg			Annotation cluster 5	Enrichment Score: 3.72	lipid processing
	Annotation cluster 6	Enrichment Score: 2.04	ATP Synthesis								Annotation Cluster 6	Enrichment Score: 2.74	MHC-I Ag Presentation			Annotation cluster 6	Enrichment Score: 3.17	Cholesterol Metabolism
											Annotation Cluster 7	Enrichment Score: 2.62	Peptidase Activity			Annotation cluster 7	Enrichment Score: 2.51	MHC-II Ag Presentation
											Annotation Cluster 8	Enrichment Score: 2.33	Actin			Annotation cluster 8	Enrichment Score: 2.28	MHC-I Ag Processing
											Annotation Cluster 9	Enrichment Score: 2.29	Bile acid transport			Annotation cluster 9	Enrichment Score: 2.27	Anti-bacterial Response
																Annotation cluster 10	Enrichment Score: 2.11	Myosin activity
																Annotation cluster 11	Enrichment Score: 2.09	Cell Shape
Cluster 5	Annotation cluster 1	Enrichment Score: 2.25	Bile acid transport		Cluster 6	Annotation Cluster 1	Enrichment Score: 5.73	Mitochondria		Cluster 7	Annotation cluster 1	Enrichment Score: 3.66	Cholesterol/lipid metabolism		Cluster 8	Annotation cluster 1	Enrichment Score: 3.15	tight junction
						Annotation Cluster 2	Enrichment Score: 3.8	Mito Respiration								Annotation cluster 2	Enrichment Score: 2.79	cholesterol/lipid metabolism
						Annotation Cluster 3	Enrichment Score: 2.63	Anti-bacterial Response								Annotation cluster 3	Enrichment Score: 2.78	plasma membrane
																Annotation cluster 4	Enrichment Score: 2.36	cholesterol/steroid metabolism
Cluster 9	Annotation Cluster 1	Enrichment Score: 4.03	Cholesterol/lipid metabolism		Cluster 10	Annotation cluster 1	Enrichment Score: 2.87	Unfolded Protein Response		Legend						Annotation cluster 5	Enrichment Score: 2.09	MHC-I Ag Presentation
	Annotation Cluster 2	Enrichment Score: 2.13	Filament			Annotation cluster 2	Enrichment Score: 2	Glycosylation		Immune Response	Nutrient/Ion Transport	Cell Structure	Cellular Processes	Mitochondria
