# Supplementary material for: Analysis of intestinal epithelial cell responses to Cryptosporidium highlights the temporal effects of IFN-γ on parasite restriction
Source: PLoS Pathog. 2024 May 8;20(5):e1011820. doi: 10.1371/journal.ppat.1011820 (PMC11078546; doi:10.1371/journal.ppat.1011820)
Supplement: S3 Table — (XLSX) [file ppat.1011820.s012.xlsx]

## Sheet: Sheet1
Male Gene Signature	Female Gene Signature
cgd1_1140	cgd1_1100
cgd1_1150	cgd1_1220
cgd1_1260	cgd1_1910
cgd1_1360	cgd1_1920
cgd1_1370	cgd1_2360
cgd1_1830	cgd1_2370
cgd1_1860	cgd1_3060
cgd1_1880	cgd1_3120
cgd1_1890	cgd1_320
cgd1_2200	cgd1_3630
cgd1_2240	cgd1_470
cgd1_2470	cgd1_810
cgd1_2550	cgd1_970
cgd1_2980	cgd1_980
cgd1_3150	cgd1_990
cgd1_3200	cgd2_1090
cgd1_3280	cgd2_1590
cgd1_3290	cgd2_210
cgd1_3830	cgd2_2510
cgd1_400	cgd2_3250
cgd1_420	cgd2_3490
cgd1_710	cgd2_3660
cgd1_720	cgd2_420
cgd1_730	cgd2_490
cgd1_960	cgd2_510
cgd2_1230	cgd2_540
cgd2_1300	cgd2_780
cgd2_1410	cgd2_790
cgd2_1610	cgd3_1400
cgd2_1620	cgd3_150
cgd2_1920	cgd3_1770
cgd2_2030	cgd3_1860
cgd2_2390	cgd3_1880
cgd2_2490	cgd3_330
cgd2_2533	cgd3_3430
cgd2_2800	cgd3_440
cgd2_2860	cgd3_580
cgd2_3000	cgd4_1310
cgd2_3210	cgd4_2110
cgd2_3560	cgd4_2390
cgd2_3870	cgd4_3280
cgd2_3880	cgd4_3350
cgd2_480	cgd4_3410
cgd2_660	cgd4_3440
cgd2_670	cgd4_3830
cgd2_810	cgd4_4280
cgd3_1100	cgd4_4290
cgd3_1240	cgd4_4400
cgd3_1370	cgd4_4450
cgd3_1830	cgd4_670
cgd3_2140	cgd4_910
cgd3_2150	cgd5_1220
cgd3_2260	cgd5_1240
cgd3_2540	cgd5_2020
cgd3_2650	cgd5_2050
cgd3_3050	cgd5_2130
cgd3_3060	cgd5_2180
cgd3_3130	cgd5_2570
cgd3_3450	cgd5_350
cgd3_3550	cgd5_4440
cgd3_3700	cgd5_700
cgd3_3710	cgd5_743
cgd3_3960	cgd5_760
cgd3_4200	cgd5_790
cgd3_4340	cgd6_1160
cgd3_4350	cgd6_1270
cgd3_453	cgd6_1450
cgd3_520	cgd6_2090
cgd3_830	cgd6_2450
cgd3_90	cgd6_2610
cgd4_1103	cgd6_3280
cgd4_1133	cgd6_3460
cgd4_123	cgd6_3610
cgd4_1230	cgd6_3960
cgd4_1283	cgd6_4440
cgd4_130	cgd6_4510
cgd4_1300	cgd6_4640
cgd4_1410	cgd6_4650
cgd4_1450	cgd6_4800
cgd4_1460	cgd6_4840
cgd4_1543	cgd6_4880
cgd4_1620	cgd6_4950
cgd4_1650	cgd6_4970
cgd4_1830	cgd6_5000
cgd4_2030	cgd6_5040
cgd4_230	cgd6_5050
cgd4_2430	cgd6_5240
cgd4_2553	cgd6_5500
cgd4_2690	cgd8_20230
cgd4_2820	cgd7_1370
cgd4_2900	cgd7_1730
cgd4_3240	cgd7_1800
cgd4_3560	cgd7_2310
cgd4_3760	cgd7_270
cgd4_3900	cgd7_2740
cgd4_400	cgd7_2780
cgd4_4370	cgd7_300
cgd4_4380	cgd7_3540
cgd5_1423	cgd7_370
cgd5_1510	cgd7_4030
cgd5_1530	cgd7_4440
cgd5_1650	cgd7_4450
cgd5_1810	cgd7_4530
cgd5_1830	cgd7_4780
cgd5_210	cgd7_4790
cgd5_2163	cgd7_4810
cgd5_2510	cgd7_4920
cgd5_2650	cgd7_5040
cgd5_2680	cgd7_5150
cgd5_2690	cgd7_5390
cgd5_2800	cgd7_5400
cgd5_2870	cgd7_5440
cgd5_2890	cgd7_5450
cgd5_300	cgd7_80
cgd5_3030	cgd8_1700
cgd5_3170	cgd8_1720
cgd5_3380	cgd8_1980
cgd5_3570	cgd8_2080
cgd5_3720	cgd8_2360
cgd5_3740	cgd8_2800
cgd5_4080	cgd8_2810
cgd5_4140	cgd8_3270
cgd5_4160	cgd8_3350
cgd5_4190	cgd8_3910
cgd5_4380	cgd8_3950
cgd5_4570	cgd8_40
cgd5_580	cgd8_4860
cgd5_590	cgd8_5380
cgd5_80	cgd8_780
cgd5_810	cgd8_920
cgd5_910
cgd5_940
cgd6_1040
cgd6_1083
cgd6_1100
cgd6_1350
cgd6_1360
cgd6_1363
cgd6_160
cgd6_1623
cgd6_2120
cgd6_2670
cgd6_2680
cgd6_2710
cgd6_2790
cgd6_2913
cgd6_3060
cgd6_3600
cgd6_440
cgd6_4620
cgd6_5130
cgd6_5340
cgd6_570
cgd6_900
cgd6_970
cgd6_980
cgd6_990
cgd7_1150
cgd7_1290
cgd7_1350
cgd7_2280
cgd7_2320
cgd7_2340
cgd7_2350
cgd7_2460
cgd7_2470
cgd7_2483
cgd7_2490
cgd7_2510
cgd7_2820
cgd7_2860
cgd7_2870
cgd7_2960
cgd7_2970
cgd7_3090
cgd7_3400
cgd7_3690
cgd7_380
cgd7_4310
cgd7_4670
cgd7_4700
cgd7_5
cgd7_5090
cgd7_5253
cgd7_5350
cgd7_540
cgd7_5500
cgd7_5510
cgd7_660
cgd7_750
Cgd8_1200
cgd8_10
cgd8_1160
cgd8_1540
cgd8_1740
cgd8_1750
cgd8_2180
cgd8_2190
cgd8_2220
cgd8_2310
cgd8_240
cgd8_2680
cgd8_2710
cgd8_293
cgd8_2950
cgd8_2970
cgd8_3190
cgd8_3200
cgd8_3290
cgd8_3860
cgd8_4490
cgd8_4743
cgd8_5010
cgd8_5060
cgd8_5323
cgd8_5400
cgd8_560
cgd8_820
cgd8_830
cgd8_950
cgd8_960
