# Supplementary material for: Analysis of intestinal epithelial cell responses to Cryptosporidium highlights the temporal effects of IFN-γ on parasite restriction
Source: PLoS Pathog. 2024 May 8;20(5):e1011820. doi: 10.1371/journal.ppat.1011820 (PMC11078546; doi:10.1371/journal.ppat.1011820)
Supplement: S4 Table — (XLSX) [file ppat.1011820.s013.xlsx]

## Sheet: Fig1 and S1 Fig
Fig 1A and S1N Fig								Chi-squared Test of Proportions
Cluster	Uninf	Prop Uninf	4 dpi	Prop 4 dpi	10 dpi	Prop 10 dpi		Uninf vs 4 dpi Pooled sample proportion	Z score	P-value		Uninf vs 10 dpi Pooled sample proportion	z score	p value
1	287	0.0530401	439	0.0600629	207	0.0391304		0.0570755	1.688	0.0914106		0.0461639	3.42833	0.0006073
2	281	0.0519312	721	0.0986455	462	0.0873346		0.0787736	9.66941	0		0.0694328	7.20348	5.8686e-13
3	35	0.00646831	1311	0.179368	642	0.121361		0.105818	31.342	0		0.0632651	24.4094	0
4	11	0.0020329	509	0.0696402	71	0.0134216		0.0408805	19.0381	0		0.00766283	6.75464	1.4319e-11
5	755	0.139531	58	0.00793542	57	0.010775		0.0639151	29.9989	0		0.0758808	25.1473	0
6	724	0.133802	783	0.107128	436	0.0824197		0.118475	4.60226	4.1794e-06		0.108401	8.54796	0
7	903	0.166882	501	0.0685456	716	0.13535		0.110377	17.4983	0		0.151294	4.55118	5.3346e-06
8	185	0.0341896	538	0.0736079	187	0.0353497		0.0568396	9.493	0		0.0347631	0.327548	0.743254
9	670	0.123822	759	0.103845	282	0.0533081		0.112343	3.52748	0.00041953		0.0889636	12.8101	0
10	290	0.0535945	339	0.0463812	202	0.0381853		0.0494497	1.85521	0.0635668		0.045977	3.80528	0.00014164
11	24	0.00443541	28	0.00383089	15	0.00283554		0.00408805	0.528279	0.597306		0.00364452	1.37313	0.169712
12	22	0.00406579	32	0.00437816	8	0.00151229		0.00424528	0.267896	0.788779		0.00280348	2.49777	0.0124978
13	8	0.00147847	13	0.00177863	17	0.00321361		0.00165094	0.412258	0.680151		0.00233623	1.85883	0.0630515
14	413	0.076326	499	0.068272	342	0.0646503		0.0716981	1.74076	0.0817264		0.0705542	2.35811	0.0183681
15	104	0.0192201	77	0.010535	704	0.133081		0.0142296	4.08901	4.3322e-05		0.075507	22.2887	0
16	426	0.0787285	388	0.0530852	582	0.110019		0.0639937	5.84238	5.1461e-09		0.0941968	5.54026	3.0202e-08
17	21	0.00388098	28	0.00383089	30	0.00567108		0.0038522	0.0450876	0.964038		0.00476591	1.3443	0.178853
18	26	0.00480503	29	0.00396771	38	0.00718336		0.0043239	0.711568	0.476732		0.00598075	1.59534	0.110637
19	15	0.00277213	100	0.0136818	104	0.0196597		0.00904088	6.42689	1.3024e-10		0.0111205	8.32894	0
20	14	0.00258732	19	0.00259953	21	0.00396975		0.00259434	0.0133871	0.989319		0.00327072	1.25224	0.210482
21	56	0.0103493	40	0.0054727	76	0.0143667		0.00754717	3.1419	0.00167853		0.0123353	1.88245	0.0597744
22	35	0.00646831	30	0.00410453	32	0.00604915		0.00511006	1.84854	0.0645236		0.0062611	0.274833	0.783445
23	41	0.00757716	40	0.0054727	6	0.00113422		0.00636792	1.4752	0.140158		0.00439211	5.03916	4.6759e-07
24	65	0.0120126	28	0.00383089	53	0.0100189		0.00731132	5.35503	8.5542e-08		0.011027	0.987382	0.323455
Sum	5411		7309		5290

## Sheet: Fig2
Fig 2H
	VCxIfngr1fl/+			Ifngr1∆IEC
Day Post-Infection	Technical Rep 1	Technical Rep 2	Technical Rep 3	Technical Rep 1	Technical Rep 2	Technical Rep 3
0	50	70	50	80	60	30
2	1430	1400	1330	30500	32400	32900
4	21200	22600	23800	794000	812000	827000
6	79200	80300	82800	1690000	1700000	1700000
8	109000	110000	110000	1570000	1490000	1570000
10	31200	32000	32700	1440000	1470000	1510000
12	27900	28000	28500	866000	854000	879000
14	9270	10000	9170	986000	878000	902000
16	1450	1520	1450	379000	372000	381000
20	300	360	350	78200	80300	78000
25	90	100	70	19000	19900	20300
30	50	60	60	5470	5700	5870
35	90	30	60	610	670	670

## Sheet: Fig3
Fig 3I				Fig 3J					Fig 3L						Fig 3N
	WT	M1Red			RFP-	RFP+				dsRed+ mCherry-	dsRed+ mCherry+	dsRed- mCherry+				dsRed+ mCherry-	dsRed+ mCherry+	dsRed- mCherry+
Mouse 1	0.27	23.8		Mouse 1	2.11796	3.47826		Expt 1	Mouse 1	1608	2338	1668		Expt 1	Mouse 1	5205	7688	5773
Mouse 2	0.18	21.18		Mouse 2	3.65309	5.37313			Mouse 2	2784	4063	1901			Mouse 2	7570	11032	6555
Mouse 3	0.31	17.47		Mouse 3	1.82716	2.76471			Mouse 3	3834	4875	2979			Mouse 3	9399	12176	8935
Mouse 4		9.4		Mouse 4	1.37584	3.18332			Mouse 4	4998	6479	5279			Mouse 4	7903	10604	7759
								Expt 2	Mouse 1	6004	6629	4973		Expt 2	Mouse 1	7414	8659	6409
									Mouse 2	3251	5962	4918			Mouse 2	8728	13414	9307
									Mouse 3	3561	5801	4798			Mouse 3	11119	14224	10243

## Sheet: Fig4
Fig 4C
	Infected					Infected+IFN-γ
Cluster	Infected	Uninfected	Total Cells	% Infected		Infected	Uninfected	Total Cells	% Infected		Infected vs Infected+IFN-γ pooled proportion	Z score	P-value
1	6	158	164	0.00505902		0	35	35	0		0.00299551	2.03608	0.0417419
2	180	403	583	0.151771		6	61	67	0.00734394		0.0928607	10.9448	0
3	166	271	437	0.139966		160	285	445	0.195838		0.162756	3.329	0.00087158
4	279	1306	1585	0.235245		110	543	653	0.134639		0.194209	5.59357	2.22442e-08
5	532	491	1023	0.448567		527	764	1291	0.645043		0.528707	8.65705	0
GC	23	197	220	0.0193929		14	109	123	0.0171359		0.0184723	0.368675	0.71237
	1186					817
Fig 4I
Parasite cluster	Infected	Infected+IFN-γ	% from Infected	% from Infected+IFN-γ	pooled proportion	Z score	P-value
1	185	177	0.0509361	0.0661435	0.0573874	2.56655	0.0102717
2	615	501	0.169328	0.18722	0.176918	1.84039	0.0657109
3	481	430	0.132434	0.160688	0.14442	3.15501	0.0016049
4	97	85	0.026707	0.0317638	0.0288523	1.1858	0.235701
5	44	36	0.0121145	0.0134529	0.0126823	0.469484	0.638723
6	268	122	0.0737885	0.0455904	0.0618263	4.59581	4.31071e-06
7	30	33	0.00825991	0.0123318	0.00998732	1.6074	0.107966
8	73	39	0.0200991	0.014574	0.0177552	1.64225	0.100538
9	90	67	0.0247797	0.0250374	0.024889	0.0649145	0.948242
10	13	12	0.0035793	0.0044843	0.00396322	0.565407	0.571797
11	138	106	0.0379956	0.0396114	0.038681	0.328901	0.74223
12	86	84	0.0236784	0.0313901	0.0269499	1.86928	0.0615834
13	127	84	0.034967	0.0313901	0.0334496	0.780837	0.434898
14	359	287	0.0988436	0.10725	0.10241	1.08831	0.27646
15	130	82	0.035793	0.0306428	0.0336081	1.12175	0.261969
16	77	67	0.0212004	0.0250374	0.0228282	1.0084	0.313262
17	433	197	0.119218	0.0736173	0.0998732	5.96988	2.37429e-09
18	51	30	0.0140419	0.0112108	0.0128408	0.987037	0.323625
19	335	237	0.0922357	0.088565	0.0906785	0.501769	0.61583
Sum	3632	2676

## Sheet: Fig5
Fig 5A										Fig 5B
		T0	6h PBS	6h IFN-γ	12h PBS	12h IFN-γ	24h PBS	24h IFN-γ				T0	6h PBS	6h IFN-γ	12h PBS	12h IFN-γ	24h PBS	24h IFN-γ
Expt 1	Mouse 1	75500	5240000	7070000	16100000	10100000	7400000	5200000		Expt 1	Mouse 1	411000	391000	2790000	4220000	4500000	1950000	1250000
	Mouse 2	8200000	247000	9790000	19400000	11700000	6340000	514000			Mouse 2	427000	1860000	962000	5720000	4070000	2320000	408000
	Mouse 3	796000	12900000	4990000	5270000	9410000	5330000	1880000			Mouse 3	1090000	4830000	218000	5220000	1910000	2670000	880000
Expt 2	Mouse 1	2690000	5600000	5800000	10600000	5520000	6690000	4400		Expt 2	Mouse 1	955000	1360000	751000	3710000	1550000	3290000	1600
	Mouse 2	1670000	5760000	2740000	6040000	7270000	8080000	805			Mouse 2	1180000	3000000	1510000	5250000	1760000	5250000	330
	Mouse 3	515000	4320000	5840000	7900000	6300000	9630000	27400			Mouse 3	1070000	4040000	5680000	2980000	3030000	6090000	9690
	Mouse 4				6720000	4810000					Mouse 4				5880000	2680000
	Mouse 5					4990000					Mouse 5					3070000
Expt 3	Mouse 1	3730000	10100000	6700000	8740000	9050000	3960000	3320000		Expt 3	Mouse 1	681000	1950000	1410000	3100000	4610000	1740000	654000
	Mouse 2	5450000	6290000	8210000	8620000	7170000	7360000	3810000			Mouse 2	1070000	1330000	635000	2030000	6130000	1880000	1250000
	Mouse 3	3120000	5640000	4720000	10900000	5390000	8050000	3340000			Mouse 3	2160000	3110000	1250000	2560000	2180000	1890000	1630000
Fig 5D					Fig 5E
	PBS	12h IFN-γ	24h IFN-γ				24h	24h IFN-γ	48h	48h IFN-γ
Mouse 1	39.3	40.8	21.1		Expt 1	ALI 1	129569	66067.6	387005	198365
Mouse 2	24.7	27.8	13.8			ALI 2	153797	41628.1	161123	104112
Mouse 3	32.6	34.7	23.9			ALI 3	168041	32150.2	351185	96302.6
Mouse 4	43.1	26.9	15.6		Expt 2	ALI 1	97756.5	88927.6	283606	131031
Mouse 5		22.2	13.4			ALI 2	69990.9	57480	135374	120137
						ALI 3	141493	94064.8	333879	96036.1

## Sheet: S4 Fig
S4B Fig				S4C Fig				S4D Fig				S4E Fig
Cluster	Average IFN-γ Signature Score	% of Infected Cells			Uninf	maCp			Uninf	maCp			dsRed- mCherry-	dsRed- mCherry+	dsRed+ mCherry+	dsRed+ mCherry-
0	-0.0720459	4.87805		Mouse 1	648	737		Mouse 1	152	837		Mouse 1	74.6	1.58	0.8	23
1	0.261539	32.5203		Mouse 2	678	846		Mouse 2	309	939		Mouse 2	76.1	2.78	1.08	20.1
2	-0.0242645	14.6341		Mouse 3	733	835		Mouse 3	212	1078		Mouse 3	81	1.48	0.47	17
3	-0.0195442	7.04607		Mouse 4	596	935		Mouse 4	146	1445		Mouse 4	89.4	1.23	0.29	9.11
4	-0.0235875	6.77507		Mouse 5		751		Mouse 5		997
7	-0.00595871	1.89702
8	0.149663	15.7182
10	-0.128887	2.98103
11	0.0846414	5.69106
12	0.142472	7.85908

## Sheet: S5 Fig
S5A Fig
	PBS			1ug IFN-γ			5ug IFN-γ
Day Post-Infection	Technical Rep 1	Technical Rep 2	Technical Rep 3	Technical Rep 1	Technical Rep 2	Technical Rep 3	Technical Rep 1	Technical Rep 2	Technical Rep 3
1	3620	4370	4440	2450	2660	2420	270	260	340
2	116000	122000	123000	73700	77000	73200	7090	7480	6940
3	523000	542000	550000	119000	126000	126000	13800	14100	14100
4	2620000	2920000	2920000	375000	394000	386000	374000	368000	363000
5	1430000	1390000	1450000	917000	890000	917000	478000	456000	467000
6	1490000	1530000	1520000	2050000	2200000	2250000	1980000	1980000	2080000
S5B Fig
	PBS			IFN-γ
Day Post-Infection	Technical Rep 1	Technical Rep 2	Technical Rep 3	Technical Rep 1	Technical Rep 2	Technical Rep 3
0	60	60	10	60	60	70
2	5570	6350	5880	650	720	670
4	124000	134000	131000	4040	4000	4060
6	99100	103000	102000	56600	57700	56700
S5C Fig
	PBS			IFN-γ
Day Post-Infection	Technical Rep 1	Technical Rep 2	Technical Rep 3	Technical Rep 1	Technical Rep 2	Technical Rep 3
0	120	50	130	70	90	100
3	18100	18500	18200	9590	9970	9390
5	380000	385000	379000	237000	240000	234000
6	1490000	1510000	1560000	316000	314000	310000
7	3410000	3450000	3490000	148000	162000	162000
8	9620000	9390000	9990000	28600	29100	29400
9	12400000	12900000	12800000	97700	101000	98800
10	41600000	44400000	45200000	215000	220000	218000
12	43600000	45300000	45500000	566000	583000	580000
S5D Fig
	VCxStat1fl/+ + PBS			VCxStat1fl/+ + IFN-γ			Stat1∆IEC + PBS			Stat1∆IEC + IFN-γ
Day Post-Infection	Technical Rep 1	Technical Rep 2	Technical Rep 3	Technical Rep 1	Technical Rep 2	Technical Rep 3	Technical Rep 1	Technical Rep 2	Technical Rep 3	Technical Rep 1	Technical Rep 2	Technical Rep 3
0	130	110	150	110	70	80	130	100	80	60	100	160
2	169000	175000	173000	14200	14000	13800	562000	570000	562000	493000	499000	496000
4	496000	483000	484000	14200	14100	13300	3430000	3350000	3340000	3980000	3960000	3910000
6	152000	156000	152000	66400	66100	65200	5540000	5640000	5400000	3760000	3850000	3820000

## Sheet: S6 Fig
S6H Fig
Cluster	Infected	Infected+IFN-γ	uninf	uninf_IFNg		% Infected	% Infected+IFN-γ	% Uninf	% Uninf+IFN-γ		Infected vs Infected+IFN-γ Pooled Proportion	Z score	P-value		Uninf vs Uninf+IFN-γ Pooled Propotion	Z score	P-value
1	164	35	43	47		0.0246025	0.00638803	0.00686572	0.00787665		0.0163853	7.86792	3.55271e-15		0.00735895	0.653846	0.513211
2	583	67	9	15		0.0874587	0.0122285	0.00143701	0.00251383		0.05352	18.33	0		0.00196239	1.34503	0.178616
3	437	445	9	3		0.0655566	0.0812192	0.00143701	0.000502765		0.0726225	3.30968	0.000934031		0.000981194	1.6495	0.0990448
4	1585	653	20	5		0.237774	0.119182	0.00319336	0.000837942		0.184273	16.7739	0		0.00204415	2.88278	0.00394186
5	1023	1291	8	1		0.153465	0.235627	0.00127734	0.000167588		0.190531	11.4728	0		0.000735895	2.26222	0.0236838
6	95	75	598	209		0.0142514	0.0136886	0.0954814	0.035026		0.0139975	0.262706	0.792777		0.0659853	13.4614	0
7	19	10	939	553		0.00285029	0.00182515	0.149928	0.0926764		0.00238781	1.15182	0.249395		0.121995	9.66997	0
8	14	5	329	614		0.00210021	0.000912575	0.0525307	0.102899		0.00156443	1.64789	0.0993743		0.0771055	10.4375	0
9	27	5	373	1019		0.0040504	0.000912575	0.0595561	0.170773		0.00263483	3.35669	0.000788829		0.113818	19.3579	0
10	4	4	639	749		0.00060006	0.00073006	0.102028	0.125524		0.000658707	0.27786	0.78112		0.113491	4.09473	4.22653e-05
11	29	13	596	706		0.00435043	0.0023727	0.0951621	0.118317		0.00345821	1.84748	0.0646775		0.10646	4.15009	3.32338e-05
12	220	123	204	199		0.0330033	0.0224494	0.0325722	0.0333501		0.0282421	3.49359	0.000476569		0.0329518	0.240871	0.809655
13	26	6	14	8		0.00390039	0.00109509	0.00223535	0.00134071		0.00263483	3.00096	0.00269128		0.00179886	1.16707	0.24318
14	29	13	13	13		0.00435043	0.0023727	0.00207568	0.00217865		0.00345821	1.84748	0.0646775		0.00212592	0.123578	0.901649
Sum	6666	5479	6263	5967

## Sheet: S9 Fig
S9C Fig								S9E Fig				S9F Fig
	CD45+			Epcam+					24h IFN-γ	48h IfN-γ			Heat-Inactivated	24h	48h
	Mouse 1	Mouse 2	Mouse 3	Mouse 1	Mouse 2	Mouse 3		Mouse 1	26.7	7.4		ALI 1	10849.9	356063	648061
WT	0.53	0.22	0.51	3.63	1.39	1.16		Mouse 2	22.6	15.4		ALI 2	7376.61	333176	600569
PBS	0.83	0.71	0.52	1.92	2.33	1.97		Mouse 3	20.4	7.36		ALI 3	10366.9	353077	600382
12h IFN-γ	1.01	1.71	1.67	10.8	17.7	33.7
24h IFN-γ	8.21	3.82	2.74	53.6	39.8	49
